# Supplementary material for: Molecular Ecological Insights into Neotropical Bird–Tick Interactions
Source: PLoS One. 2016 May 20;11(5):e0155989. doi: 10.1371/journal.pone.0155989 (PMC4874597; doi:10.1371/journal.pone.0155989)
Supplement: S1 Table — (XLS) [file pone.0155989.s003.xls]

## Sheet: Sheet1
STRIBC Specimen Field Number	Host Scientific name	Host Taxonomic Family	Had Ticks	Host Sex	Bark Insectivore	Cavity Nester	Tree Hole Nest	Ground Cavity Nest	Migratory	Host Foraging Stratum	Host Habitat	Host Elevation	Collecting Location	Number of Ticks	Tick Species Identification
MJM 2321	Saltator maximus	Thraupidae	YES		NO	NO	NO	NO	NO	Arboreal	Open Habitat	Lowland	Veraguas: Santa Fe	2
MJM 2341	Turdus grayi	Turdidae	YES	Male	NO	NO	NO	NO	NO	Terrestrial	Open Habitat	Lowland	Panama: Albrook	1
MJM 2362	Todirostrum cinereum	Tyrannidae	YES		NO	NO	NO	NO	NO	Arboreal	Open Habitat	Lowland	Colon: Gamboa	2	Amblyomma varium (1)
MJM 2436	Turdus grayi	Turdidae	YES	Female	NO	NO	NO	NO	NO	Terrestrial	Open Habitat	Lowland	Colon: Achiote	1	Amblyomma sabanerae (1)
MJM 2690	Turdus grayi	Turdidae	NO	Female	NO	NO	NO	NO	NO	Terrestrial	Open Habitat	Lowland	Colon: Gamboa	0
MJM 2691	Cercomacra tyrannina	Thamnophilidae	NO	Female	NO	NO	NO	NO	NO	Arboreal	Forest	Lowland	Colon: Gamboa	0
MJM 2692	Thryothorus rufalbus	Troglodytidae	NO	Male	NO	NO	NO	NO	NO	Terrestrial	Open Habitat	Lowland	Colon: Gamboa	0
MJM 2693	Turdus grayi	Turdidae	NO	Female	NO	NO	NO	NO	NO	Terrestrial	Open Habitat	Lowland	Colon: Gamboa	0
MJM 2694	Turdus grayi	Turdidae	NO	Female	NO	NO	NO	NO	NO	Terrestrial	Open Habitat	Lowland	Colon: Gamboa	0
MJM 2695	Myiobius atricaudus	Tyrannidae	NO	Male	NO	NO	NO	NO	NO	Arboreal	Forest	Lowland	Colon: Gamboa	0
MJM 2696	Leptotila verreauxi	Columbidae	NO	Male	NO	NO	NO	NO	NO	Terrestrial	Open Habitat	Lowland	Colon: Gamboa	0
MJM 2697	Cyanocompsa cyanoides	Cardinalidae	NO	Female	NO	NO	NO	NO	NO	Terrestrial	Forest	Lowland	Colon: Gamboa	0
MJM 2698	Thryothorus rufalbus	Troglodytidae	YES	Male	NO	NO	NO	NO	NO	Terrestrial	Open Habitat	Lowland	Colon: Gamboa	1	Amblyomma calcaratum (1)
MJM 2699	Arremon aurantiirostris	Emberizidae	YES	Male	NO	NO	NO	NO	NO	Terrestrial	Forest	Lowland	Colon: Gamboa	1
MJM 2700	Habia fuscicauda	Cardinalidae	NO	Female	NO	NO	NO	NO	NO	Terrestrial	Forest	Lowland	Colon: Gamboa	0
MJM 2701	Saltator striatipectus	Thraupidae	NO	Male	NO	NO	NO	NO	NO	Terrestrial	Open Habitat	Lowland	Colon: Gamboa	0
MJM 2702	Cymbilaimus lineatus	Thamnophilidae	NO	Male	NO	NO	NO	NO	NO	Arboreal	Forest	Lowland	Colon: Gamboa	0
MJM 2703	Saltator striatipectus	Thraupidae	YES	Female	NO	NO	NO	NO	NO	Terrestrial	Open Habitat	Lowland	Colon: Gamboa	2	Amblyomma nodosum (1)
MJM 2704	Volatinia jacarina	Emberizidae	NO	Male	NO	NO	NO	NO	NO	Terrestrial	Open Habitat	Lowland	Colon: Gamboa	0
MJM 2705	Cercomacra tyrannina	Thamnophilidae	NO	Male	NO	NO	NO	NO	NO	Arboreal	Forest	Lowland	Colon: Gamboa	0
MJM 2706	Oryzoborus funereus	Emberizidae	NO	Male	NO	NO	NO	NO	NO	Terrestrial	Open Habitat	Lowland	Colon: Gamboa	0
MJM 2707	Myrmeciza longipes	Thamnophilidae	NO	Male	NO	NO	NO	NO	NO	Terrestrial	Forest	Lowland	Colon: Gamboa	0
MJM 2708	Pipra coronata	Pipridae	NO	Male	NO	NO	NO	NO	NO	Arboreal	Forest	Lowland	Colon: Gamboa	0
MJM 2709	Sporophila americana	Emberizidae	NO	Female	NO	NO	NO	NO	NO	Terrestrial	Open Habitat	Lowland	Colon: Gamboa	0
MJM 2712	Oryzoborus funereus	Emberizidae	NO	Male	NO	NO	NO	NO	NO	Terrestrial	Open Habitat	Lowland	Colon: Gamboa	0
MJM 2713	Myrmeciza longipes	Thamnophilidae	NO		NO	NO	NO	NO	NO	Terrestrial	Forest	Lowland	Colon: Gamboa	0
MJM 2714	Capsiempis flaveola	Tyrannidae	NO	Male	NO	NO	NO	NO	NO	Arboreal	Open Habitat	Lowland	Colon: Gamboa	0
MJM 2715	Oryzoborus funereus	Emberizidae	NO	Female	NO	NO	NO	NO	NO	Terrestrial	Open Habitat	Lowland	Colon: Gamboa	0
MJM 2716	Thamnophilus atrinucha	Thamnophilidae	NO	Male	NO	NO	NO	NO	NO	Arboreal	Forest	Lowland	Colon: Gamboa	0
MJM 2717	Habia fuscicauda	Cardinalidae	NO	Male	NO	NO	NO	NO	NO	Terrestrial	Forest	Lowland	Colon: Gamboa	0
MJM 2718	Habia fuscicauda	Cardinalidae	NO	Male	NO	NO	NO	NO	NO	Terrestrial	Forest	Lowland	Colon: Gamboa	0
MJM 2719	Xiphorhynchus susurrans	Furnariidae	NO	Male	YES	TREE	YES	NO	NO	Arboreal	Forest	Lowland	Colon: Gamboa	0
MJM 2720	Saltator maximus	Thraupidae	NO	Male	NO	NO	NO	NO	NO	Arboreal	Open Habitat	Lowland	Colon: Gamboa	0
MJM 2721	Thamnophilus atrinucha	Thamnophilidae	YES	Male	NO	NO	NO	NO	NO	Arboreal	Forest	Lowland	Colon: Gamboa	34	Amblyomma nodosum (3); DID NOT AMP (3)
MJM 2722	Cercomacra tyrannina	Thamnophilidae	NO	Female	NO	NO	NO	NO	NO	Arboreal	Forest	Lowland	Colon: Gamboa	0
MJM 2723	Amazilia tzacatl	Trochilidae	NO		NO	NO	NO	NO	NO	Arboreal	Open Habitat	Lowland	Colon: Gamboa	0
MJM 2724	Xiphorhynchus susurrans	Furnariidae	YES	Female	YES	TREE	YES	NO	NO	Arboreal	Forest	Lowland	Colon: Gamboa	1	DID NOT AMP (1)
MJM 2725	Myrmeciza longipes	Thamnophilidae	NO	Male	NO	NO	NO	NO	NO	Terrestrial	Forest	Lowland	Colon: Gamboa	0
MJM 2726	Sporophila americana	Emberizidae	NO	Male	NO	NO	NO	NO	NO	Terrestrial	Open Habitat	Lowland	Colon: Gamboa	0
MJM 2727	Sporophila americana	Emberizidae	NO	Female	NO	NO	NO	NO	NO	Terrestrial	Open Habitat	Lowland	Colon: Gamboa	0
MJM 2728	Dendrocincla fuliginosa	Furnariidae	YES	Female	YES	TREE	YES	NO	NO	Arboreal	Forest	Lowland	Colon: Gamboa	1	Amblyomma nodosum (1)
MJM 2729	Dendrocincla fuliginosa	Furnariidae	NO	Female	YES	TREE	YES	NO	NO	Arboreal	Forest	Lowland	Colon: Gamboa	0
MJM 2730	Mitrospingus cassinii	Thraupidae	NO	Female	NO	NO	NO	NO	NO	Terrestrial	Forest	Lowland	Colon: Achiote	0
MJM 2734	Manacus vitellinus	Pipridae	NO	Male	NO	NO	NO	NO	NO	Arboreal	Forest	Lowland	Colon: Achiote	0
MJM 2735	Cnipodectes subbrunneus	Tyrannidae	NO	Male	NO	NO	NO	NO	NO	Arboreal	Forest	Lowland	Colon: Achiote	0
MJM 2736	Cnipodectes subbrunneus	Tyrannidae	NO	Female	NO	NO	NO	NO	NO	Arboreal	Forest	Lowland	Colon: Achiote	0
MJM 2737	Xiphorhynchus susurrans	Furnariidae	NO	Female	YES	TREE	YES	NO	NO	Arboreal	Forest	Lowland	Colon: Achiote	0
MJM 2739	Arremon aurantiirostris	Emberizidae	NO	Male	NO	NO	NO	NO	NO	Terrestrial	Forest	Lowland	Colon: Achiote	0
MJM 2741	Trogon rufus	Trogonidae	NO	Female	NO	TREE	YES	NO	NO	Arboreal	Forest	Lowland	Colon: Achiote	0
MJM 2742	Threnetes ruckeri	Trochilidae	NO	Female	NO	NO	NO	NO	NO	Arboreal	Forest	Lowland	Colon: Achiote	0
MJM 2743	Pipra mentalis	Pipridae	NO	Male	NO	NO	NO	NO	NO	Arboreal	Forest	Lowland	Colon: Achiote	0
MJM 2744	Eucometis penicillata	Thraupidae	NO	Female	NO	NO	NO	NO	NO	Terrestrial	Forest	Lowland	Colon: Achiote	0
MJM 2745	Threnetes ruckeri	Trochilidae	NO	Male	NO	NO	NO	NO	NO	Arboreal	Forest	Lowland	Colon: Achiote	0
MJM 2746	Arremon aurantiirostris	Emberizidae	NO	Female	NO	NO	NO	NO	NO	Terrestrial	Forest	Lowland	Colon: Achiote	0
MJM 2748	Oncostoma olivaceum	Tyrannidae	NO	Male	NO	NO	NO	NO	NO	Arboreal	Forest	Lowland	Colon: Achiote	0
MJM 2749	Oncostoma olivaceum	Tyrannidae	NO	Female	NO	NO	NO	NO	NO	Arboreal	Forest	Lowland	Colon: Achiote	0
MJM 2751	Eucometis penicillata	Thraupidae	NO	Male	NO	NO	NO	NO	NO	Terrestrial	Forest	Lowland	Colon: Achiote	0
MJM 2754	Manacus vitellinus	Pipridae	NO	Female	NO	NO	NO	NO	NO	Arboreal	Forest	Lowland	Colon: Achiote	0
MJM 2755	Manacus vitellinus	Pipridae	NO	Female	NO	NO	NO	NO	NO	Arboreal	Forest	Lowland	Colon: Achiote	0
MJM 2756	Mitrospingus cassinii	Thraupidae	YES	Male	NO	NO	NO	NO	NO	Terrestrial	Forest	Lowland	Colon: Achiote	1	Amblyomma varium (1)
MJM 2757	Trogon rufus	Trogonidae	NO	Female	NO	TREE	YES	NO	NO	Arboreal	Forest	Lowland	Colon: Achiote	0
MJM 2758	Trogon rufus	Trogonidae	NO	Female	NO	TREE	YES	NO	NO	Arboreal	Forest	Lowland	Colon: Achiote	0
MJM 2759	Thryothorus nigricapillus	Troglodytidae	NO	Male	NO	NO	NO	NO	NO	Terrestrial	Forest	Lowland	Colon: Achiote	0
MJM 2761	Cyphorhinus phaeocephalus	Troglodytidae	YES	Female	NO	NO	NO	NO	NO	Terrestrial	Forest	Lowland	Colon: Achiote	1
MJM 2762	Arremon aurantiirostris	Emberizidae	YES	Male	NO	NO	NO	NO	NO	Terrestrial	Forest	Lowland	Colon: Achiote	1
MJM 2763	Formicarius analis	Formicariidae	YES	Male	NO	NO	NO	NO	NO	Terrestrial	Forest	Lowland	Colon: Achiote	1	Amblyomma sabanerae (1)
MJM 2764	Arremon aurantiirostris	Emberizidae	NO	Male	NO	NO	NO	NO	NO	Terrestrial	Forest	Lowland	Colon: Achiote	0
MJM 2765	Cyanocompsa cyanoides	Cardinalidae	NO	Male	NO	NO	NO	NO	NO	Terrestrial	Forest	Lowland	Colon: Achiote	0
MJM 2766	Arremon aurantiirostris	Emberizidae	NO	Male	NO	NO	NO	NO	NO	Terrestrial	Forest	Lowland	Colon: Achiote	0
MJM 2768	Epinecrophylla fulviventris	Thamnophilidae	NO	Female	NO	NO	NO	NO	NO	Arboreal	Forest	Lowland	Colon: Achiote	0
MJM 2769	Epinecrophylla fulviventris	Thamnophilidae	NO	Male	NO	NO	NO	NO	NO	Arboreal	Forest	Lowland	Colon: Achiote	0
MJM 2778	Manacus vitellinus	Pipridae	NO		NO	NO	NO	NO	NO	Arboreal	Forest	Lowland	Colon: Achiote	0
MJM 2779	Manacus vitellinus	Pipridae	NO	Male	NO	NO	NO	NO	NO	Arboreal	Forest	Lowland	Colon: Achiote	0
MJM 2780	Threnetes ruckeri	Trochilidae	NO	Female	NO	NO	NO	NO	NO	Arboreal	Forest	Lowland	Colon: Achiote	0
MJM 2782	Eucometis penicillata	Thraupidae	NO	Male	NO	NO	NO	NO	NO	Terrestrial	Forest	Lowland	Colon: Achiote	0
MJM 2783	Eucometis penicillata	Thraupidae	NO	Female	NO	NO	NO	NO	NO	Terrestrial	Forest	Lowland	Colon: Achiote	0
MJM 2784	Eucometis penicillata	Thraupidae	NO	Male	NO	NO	NO	NO	NO	Terrestrial	Forest	Lowland	Colon: Achiote	0
MJM 2785	Sclerurus guatemalensis	Furnariidae	YES	Male	NO	GROUND	NO	YES	NO	Terrestrial	Forest	Lowland	Colon: Achiote	12	Amblyomma sabanerae (1)
MJM 2786	Manacus vitellinus	Pipridae	NO	Female	NO	NO	NO	NO	NO	Arboreal	Forest	Lowland	Colon: Achiote	0
MJM 2787	Phaethornis longirostris	Trochilidae	NO	Female	NO	NO	NO	NO	NO	Arboreal	Forest	Lowland	Colon: Achiote	0
MJM 2788	Thamnophilus atrinucha	Thamnophilidae	NO	Male	NO	NO	NO	NO	NO	Arboreal	Forest	Lowland	Colon: Achiote	0
MJM 2789	Glyphorynchus spirurus	Furnariidae	NO	Female	YES	TREE	YES	NO	NO	Arboreal	Forest	Lowland	Colon: Achiote	0
MJM 2790	Thamnophilus atrinucha	Thamnophilidae	YES	Female	NO	NO	NO	NO	NO	Arboreal	Forest	Lowland	Colon: Achiote	2	DID NOT AMP (1)
MJM 2791	Thamnophilus atrinucha	Thamnophilidae	NO	Female	NO	NO	NO	NO	NO	Arboreal	Forest	Lowland	Colon: Achiote	0
MJM 2792	Thamnophilus atrinucha	Thamnophilidae	NO	Female	NO	NO	NO	NO	NO	Arboreal	Forest	Lowland	Colon: Achiote	0
MJM 2793	Cyphorhinus phaeocephalus	Troglodytidae	NO	Female	NO	NO	NO	NO	NO	Terrestrial	Forest	Lowland	Colon: Achiote	0
MJM 2794	Cyphorhinus phaeocephalus	Troglodytidae	NO	Male	NO	NO	NO	NO	NO	Terrestrial	Forest	Lowland	Colon: Achiote	0
MJM 2796	Cyphorhinus phaeocephalus	Troglodytidae	NO	Male	NO	NO	NO	NO	NO	Terrestrial	Forest	Lowland	Colon: Achiote	0
MJM 2797	Amazilia amabilis	Trochilidae	NO	Female	NO	NO	NO	NO	NO	Arboreal	Forest	Lowland	Colon: Achiote	0
MJM 2798	Phaethornis longirostris	Trochilidae	NO	Female	NO	NO	NO	NO	NO	Arboreal	Forest	Lowland	Colon: Achiote	0
MJM 2800	Eucometis penicillata	Thraupidae	NO	Female	NO	NO	NO	NO	NO	Terrestrial	Forest	Lowland	Colon: Achiote	0
MJM 2801	Arremon aurantiirostris	Emberizidae	NO	Female	NO	NO	NO	NO	NO	Terrestrial	Forest	Lowland	Colon: Achiote	0
MJM 2802	Thryothorus fasciatoventris	Troglodytidae	NO	Female	NO	NO	NO	NO	NO	Arboreal	Forest	Lowland	Colon: Achiote	0
MJM 2803	Xiphorhynchus susurrans	Furnariidae	NO	Male	YES	TREE	YES	NO	NO	Arboreal	Forest	Lowland	Colon: Achiote	0
MJM 2804	Geotrygon montana	Columbidae	NO	Female	NO	NO	NO	NO	NO	Terrestrial	Forest	Lowland	Colon: Achiote	0
MJM 2805	Leptotila cassini	Columbidae	NO	Male	NO	NO	NO	NO	NO	Terrestrial	Forest	Lowland	Colon: Achiote	0
MJM 2806	Manacus vitellinus	Pipridae	NO	Male	NO	NO	NO	NO	NO	Arboreal	Forest	Lowland	Colon: Achiote	0
MJM 2808	Manacus vitellinus	Pipridae	NO	Male	NO	NO	NO	NO	NO	Arboreal	Forest	Lowland	Colon: Achiote	0
MJM 2809	Threnetes ruckeri	Trochilidae	NO	Male	NO	NO	NO	NO	NO	Arboreal	Forest	Lowland	Colon: Achiote	0
MJM 2811	Myrmeciza exsul	Thamnophilidae	NO	Female	NO	NO	NO	NO	NO	Terrestrial	Forest	Lowland	Colon: Achiote	0
MJM 2812	Xiphorhynchus susurrans	Furnariidae	NO	Female	YES	TREE	YES	NO	NO	Arboreal	Forest	Lowland	Colon: Achiote	0
MJM 2813	Cyphorhinus phaeocephalus	Troglodytidae	NO	Female	NO	NO	NO	NO	NO	Terrestrial	Forest	Lowland	Colon: Achiote	0
MJM 2814	Mionectes oleagineus	Tyrannidae	NO	Female	NO	NO	NO	NO	NO	Arboreal	Forest	Lowland	Colon: Achiote	0
MJM 2816	Xiphorhynchus susurrans	Furnariidae	YES	Male	YES	TREE	YES	NO	NO	Arboreal	Forest	Lowland	Colon: Achiote	2
MJM 2818	Malacoptila panamensis	Bucconidae	NO	Female	NO	GROUND	NO	YES	NO	Arboreal	Forest	Lowland	Colon: Achiote	0
MJM 2819	Malacoptila panamensis	Bucconidae	NO	Male	NO	GROUND	NO	YES	NO	Arboreal	Forest	Lowland	Colon: Achiote	0
MJM 2820	Malacoptila panamensis	Bucconidae	NO	Male	NO	GROUND	NO	YES	NO	Arboreal	Forest	Lowland	Colon: Achiote	0
MJM 2821	Manacus vitellinus	Pipridae	NO	Male	NO	NO	NO	NO	NO	Arboreal	Forest	Lowland	Colon: Achiote	0
MJM 2822	Malacoptila panamensis	Bucconidae	NO	Male	NO	GROUND	NO	YES	NO	Arboreal	Forest	Lowland	Colon: Achiote	0
MJM 2823	Malacoptila panamensis	Bucconidae	YES	Female	NO	GROUND	NO	YES	NO	Arboreal	Forest	Lowland	Colon: Achiote	2	Amblyomma varium (1)
MJM 2824	Xiphorhynchus susurrans	Furnariidae	YES	Male	YES	TREE	YES	NO	NO	Arboreal	Forest	Lowland	Colon: Achiote	4	Amblyomma varium (1), DID NOT AMP (1)
MJM 2825	Oncostoma olivaceum	Tyrannidae	NO	Female	NO	NO	NO	NO	NO	Arboreal	Forest	Lowland	Colon: Achiote	0
MJM 2826	Oncostoma olivaceum	Tyrannidae	NO	Female	NO	NO	NO	NO	NO	Arboreal	Forest	Lowland	Colon: Achiote	0
MJM 2827	Phaethornis longirostris	Trochilidae	NO	Male	NO	NO	NO	NO	NO	Arboreal	Forest	Lowland	Colon: Achiote	0
MJM 2829	Mionectes oleagineus	Tyrannidae	NO	Male	NO	NO	NO	NO	NO	Arboreal	Forest	Lowland	Bocas del Toro: Rio Changuinola	0
MJM 2830	Aratinga finschi	Psittacidae	NO		NO	TREE	YES	NO	NO	Arboreal	Open Habitat	Lowland	Bocas del Toro: Rio Changuinola	0
MJM 2831	Euphonia gouldi	Fringillidae	NO	Male	NO	NO	NO	NO	NO	Arboreal	Open Habitat	Lowland	Bocas del Toro: Rio Changuinola	0
MJM 2833	Myrmeciza exsul	Thamnophilidae	NO	Female	NO	NO	NO	NO	NO	Terrestrial	Forest	Lowland	Bocas del Toro: Rio Changuinola	0
MJM 2834	Sporophila americana	Emberizidae	NO	Female	NO	NO	NO	NO	NO	Terrestrial	Open Habitat	Lowland	Bocas del Toro: Rio Changuinola	0
MJM 2837	Myiothlypis fulvicauda	Parulidae	NO		NO	NO	NO	NO	NO	Terrestrial	Forest	Lowland	Bocas del Toro: Rio Changuinola	0
MJM 2838	Geotrygon montana	Columbidae	NO	Female	NO	NO	NO	NO	NO	Terrestrial	Forest	Lowland	Bocas del Toro: Rio Changuinola	0
MJM 2839	Dendrocincla fuliginosa	Furnariidae	NO	Female	YES	TREE	YES	NO	NO	Arboreal	Forest	Lowland	Bocas del Toro: Rio Changuinola	0
MJM 2840	Leptotila cassini	Columbidae	NO	Female	NO	NO	NO	NO	NO	Terrestrial	Forest	Lowland	Bocas del Toro: Rio Changuinola	0
MJM 2842	Chlorothraupis carmioli	Cardinalidae	YES	Male	NO	NO	NO	NO	NO	Terrestrial	Forest	Lowland	Bocas del Toro: Rio Changuinola	2	Amblyomma geayi (1), DID NOT AMP (1)
MJM 2843	Eutoxeres aquila	Trochilidae	NO	Male	NO	NO	NO	NO	NO	Arboreal	Forest	Lowland	Bocas del Toro: Rio Changuinola	0
MJM 2844	Habia fuscicauda	Cardinalidae	NO	Female	NO	NO	NO	NO	NO	Terrestrial	Forest	Lowland	Bocas del Toro: Rio Changuinola	0
MJM 2845	Glyphorynchus spirurus	Furnariidae	YES	Female	YES	TREE	YES	NO	NO	Arboreal	Forest	Lowland	Bocas del Toro: Rio Changuinola	6	Amblyomma longirostre (1)
MJM 2846	Chlorothraupis carmioli	Cardinalidae	NO	Male	NO	NO	NO	NO	NO	Terrestrial	Forest	Lowland	Bocas del Toro: Rio Changuinola	0
MJM 2847	Arremon aurantiirostris	Emberizidae	NO	Male	NO	NO	NO	NO	NO	Terrestrial	Forest	Lowland	Bocas del Toro: Rio Changuinola	0
MJM 2848	Chlorothraupis carmioli	Cardinalidae	NO	Female	NO	NO	NO	NO	NO	Terrestrial	Forest	Lowland	Bocas del Toro: Rio Changuinola	0
MJM 2849	Chlorothraupis carmioli	Cardinalidae	YES	Male	NO	NO	NO	NO	NO	Terrestrial	Forest	Lowland	Bocas del Toro: Rio Changuinola	2
MJM 2852	Myrmeciza exsul	Thamnophilidae	NO	Female	NO	NO	NO	NO	NO	Terrestrial	Forest	Lowland	Bocas del Toro: Rio Changuinola	0
MJM 2853	Glyphorynchus spirurus	Furnariidae	NO	Female	YES	TREE	YES	NO	NO	Arboreal	Forest	Lowland	Bocas del Toro: Rio Changuinola	0
MJM 2854	Mionectes oleagineus	Tyrannidae	NO	Female	NO	NO	NO	NO	NO	Arboreal	Forest	Lowland	Bocas del Toro: Rio Changuinola	0
MJM 2855	Phaethornis longirostris	Trochilidae	NO	Male	NO	NO	NO	NO	NO	Arboreal	Forest	Lowland	Bocas del Toro: Rio Changuinola	0
MJM 2858	Cyphorhinus phaeocephalus	Troglodytidae	NO	Female	NO	NO	NO	NO	NO	Terrestrial	Forest	Lowland	Bocas del Toro: Rio Changuinola	0
MJM 2860	Myrmeciza exsul	Thamnophilidae	NO	Male	NO	NO	NO	NO	NO	Terrestrial	Forest	Lowland	Bocas del Toro: Rio Changuinola	0
MJM 2861	Glyphorynchus spirurus	Furnariidae	NO	Female	YES	TREE	YES	NO	NO	Arboreal	Forest	Lowland	Bocas del Toro: Rio Changuinola	0
MJM 2862	Hylophylax naevioides	Thamnophilidae	NO	Female	NO	NO	NO	NO	NO	Terrestrial	Forest	Lowland	Bocas del Toro: Rio Changuinola	0
MJM 2863	Cyphorhinus phaeocephalus	Troglodytidae	NO	Female	NO	NO	NO	NO	NO	Terrestrial	Forest	Lowland	Bocas del Toro: Rio Changuinola	0
MJM 2864	Phaethornis longirostris	Trochilidae	NO		NO	NO	NO	NO	NO	Arboreal	Forest	Lowland	Bocas del Toro: Rio Changuinola	0
MJM 2867	Mionectes oleagineus	Tyrannidae	NO		NO	NO	NO	NO	NO	Arboreal	Forest	Lowland	Bocas del Toro: Rio Changuinola	0
MJM 2868	Baryphthengus martii	Momotidae	NO	Female	NO	GROUND	NO	YES	NO	Arboreal	Forest	Lowland	Bocas del Toro: Rio Changuinola	0
MJM 2869	Phaethornis longirostris	Trochilidae	NO	Male	NO	NO	NO	NO	NO	Arboreal	Forest	Lowland	Bocas del Toro: Rio Changuinola	0
MJM 2870	Phaethornis longirostris	Trochilidae	NO	Male	NO	NO	NO	NO	NO	Arboreal	Forest	Lowland	Bocas del Toro: Rio Changuinola	0
MJM 2871	Phaethornis longirostris	Trochilidae	NO	Female	NO	NO	NO	NO	NO	Arboreal	Forest	Lowland	Bocas del Toro: Rio Changuinola	0
MJM 2872	Xiphorhynchus susurrans	Furnariidae	YES	Male	YES	TREE	YES	NO	NO	Arboreal	Forest	Lowland	Bocas del Toro: Rio Changuinola	1
MJM 2873	Phaethornis longirostris	Trochilidae	NO	Male	NO	NO	NO	NO	NO	Arboreal	Forest	Lowland	Bocas del Toro: Rio Changuinola	0
MJM 2874	Thryothorus nigricapillus	Troglodytidae	NO	Female	NO	NO	NO	NO	NO	Terrestrial	Forest	Lowland	Bocas del Toro: Rio Changuinola	0
MJM 2875	Sporophila americana	Emberizidae	NO	Male	NO	NO	NO	NO	NO	Terrestrial	Open Habitat	Lowland	Bocas del Toro: Rio Changuinola	0
MJM 2877	Epinecrophylla fulviventris	Thamnophilidae	NO	Male	NO	NO	NO	NO	NO	Arboreal	Forest	Lowland	Bocas del Toro: Rio Changuinola	0
MJM 2878	Cyanocompsa cyanoides	Cardinalidae	NO	Female	NO	NO	NO	NO	NO	Terrestrial	Forest	Lowland	Bocas del Toro: Rio Changuinola	0
MJM 2880	Cyphorhinus phaeocephalus	Troglodytidae	NO	Male	NO	NO	NO	NO	NO	Terrestrial	Forest	Lowland	Bocas del Toro: Rio Changuinola	0
MJM 2882	Mionectes oleagineus	Tyrannidae	NO	Male	NO	NO	NO	NO	NO	Arboreal	Forest	Lowland	Bocas del Toro: Rio Changuinola	0
MJM 2883	Epinecrophylla fulviventris	Thamnophilidae	NO	Female	NO	NO	NO	NO	NO	Arboreal	Forest	Lowland	Bocas del Toro: Rio Changuinola	0
MJM 2885	Pteroglossus torquatus	Ramphastidae	NO	Female	NO	TREE	YES	NO	NO	Arboreal	Forest	Lowland	Bocas del Toro: Rio Changuinola	0
MJM 2886	Myiothlypis fulvicauda	Parulidae	NO	Male	NO	NO	NO	NO	NO	Terrestrial	Forest	Lowland	Bocas del Toro: Rio Changuinola	0
MJM 2887	Myiothlypis fulvicauda	Parulidae	NO	Female	NO	NO	NO	NO	NO	Terrestrial	Forest	Lowland	Bocas del Toro: Rio Changuinola	0
MJM 2888	Mionectes oleagineus	Tyrannidae	NO	Male	NO	NO	NO	NO	NO	Arboreal	Forest	Lowland	Bocas del Toro: Rio Changuinola	0
MJM 2889	Glyphorynchus spirurus	Furnariidae	YES	Female	YES	TREE	YES	NO	NO	Arboreal	Forest	Lowland	Bocas del Toro: Rio Changuinola	1	Amblyomma longirostre (1)
MJM 2890	Mionectes oleagineus	Tyrannidae	NO	Female	NO	NO	NO	NO	NO	Arboreal	Forest	Lowland	Bocas del Toro: Rio Changuinola	0
MJM 2891	Hylophylax naevioides	Thamnophilidae	NO	Male	NO	NO	NO	NO	NO	Terrestrial	Forest	Lowland	Bocas del Toro: Rio Changuinola	0
MJM 2892	Hylophylax naevioides	Thamnophilidae	NO	Female	NO	NO	NO	NO	NO	Terrestrial	Forest	Lowland	Bocas del Toro: Rio Changuinola	0
MJM 2893	Sporophila americana	Emberizidae	YES	Male	NO	NO	NO	NO	NO	Terrestrial	Open Habitat	Lowland	Bocas del Toro: Rio Changuinola	1
MJM 2896	Thryothorus nigricapillus	Troglodytidae	NO	Female	NO	NO	NO	NO	NO	Terrestrial	Forest	Lowland	Bocas del Toro: Rio Changuinola	0
MJM 2897	Phaenostictus mcleannani	Thamnophilidae	NO	Female	NO	NO	NO	NO	NO	Terrestrial	Forest	Lowland	Bocas del Toro: Rio Changuinola	0
MJM 2898	Glyphorynchus spirurus	Furnariidae	NO	Female	YES	TREE	YES	NO	NO	Arboreal	Forest	Lowland	Bocas del Toro: Rio Changuinola	0
MJM 2899	Terenotriccus erythrurus	Tyrannidae	NO	Male	NO	NO	NO	NO	NO	Arboreal	Forest	Lowland	Bocas del Toro: Rio Changuinola	0
MJM 2901	Epinecrophylla fulviventris	Thamnophilidae	NO	Male	NO	NO	NO	NO	NO	Arboreal	Forest	Lowland	Bocas del Toro: Rio Changuinola	0
MJM 2902	Terenotriccus erythrurus	Tyrannidae	NO	Female	NO	NO	NO	NO	NO	Arboreal	Forest	Lowland	Bocas del Toro: Rio Changuinola	0
MJM 2903	Glyphorynchus spirurus	Furnariidae	NO	Male	YES	TREE	YES	NO	NO	Arboreal	Forest	Lowland	Bocas del Toro: Rio Changuinola	0
MJM 2904	Xenops minutus	Furnariidae	NO	Male	YES	TREE	YES	NO	NO	Arboreal	Forest	Lowland	Bocas del Toro: Rio Changuinola	0
MJM 2906	Glyphorynchus spirurus	Furnariidae	NO	Female	YES	TREE	YES	NO	NO	Arboreal	Forest	Lowland	Bocas del Toro: Rio Changuinola	0
MJM 2909	Eutoxeres aquila	Trochilidae	NO	Female	NO	NO	NO	NO	NO	Arboreal	Forest	Lowland	Bocas del Toro: Rio Changuinola	0
MJM 2910	Myrmotherula axillaris	Thamnophilidae	NO	Female	NO	NO	NO	NO	NO	Arboreal	Forest	Lowland	Bocas del Toro: Rio Changuinola	0
MJM 2911	Myrmeciza exsul	Thamnophilidae	NO	Female	NO	NO	NO	NO	NO	Terrestrial	Forest	Lowland	Bocas del Toro: Rio Changuinola	0
MJM 2912	Microcerculus marginatus	Troglodytidae	NO		NO	NO	NO	NO	NO	Terrestrial	Forest	Lowland	Bocas del Toro: Rio Changuinola	0
MJM 2915	Thryothorus nigricapillus	Troglodytidae	NO	Male	NO	NO	NO	NO	NO	Terrestrial	Forest	Lowland	Bocas del Toro: Rio Changuinola	0
MJM 2916	Glyphorynchus spirurus	Furnariidae	NO	Male	YES	TREE	YES	NO	NO	Arboreal	Forest	Lowland	Bocas del Toro: Rio Changuinola	0
MJM 2917	Sporophila americana	Emberizidae	NO	Male	NO	NO	NO	NO	NO	Terrestrial	Open Habitat	Lowland	Bocas del Toro: Rio Changuinola	0
MJM 2918	Thryothorus nigricapillus	Troglodytidae	NO	Male	NO	NO	NO	NO	NO	Terrestrial	Forest	Lowland	Bocas del Toro: Rio Changuinola	0
MJM 2919	Mionectes oleagineus	Tyrannidae	NO	Male	NO	NO	NO	NO	NO	Arboreal	Forest	Lowland	Bocas del Toro: Rio Changuinola	0
MJM 2920	Mionectes oleagineus	Tyrannidae	NO	Female	NO	NO	NO	NO	NO	Arboreal	Forest	Lowland	Bocas del Toro: Rio Changuinola	0
MJM 2921	Microbates cinereiventris	Polioptilidae	NO	Female	NO	NO	NO	NO	NO	Terrestrial	Forest	Lowland	Bocas del Toro: Rio Changuinola	0
MJM 2922	Henicorhina leucosticta	Troglodytidae	YES	Female	NO	NO	NO	NO	NO	Terrestrial	Forest	Lowland	Bocas del Toro: Rio Changuinola	1
MJM 2923	Formicarius analis	Formicariidae	YES	Male	NO	NO	NO	NO	NO	Terrestrial	Forest	Lowland	Bocas del Toro: Rio Changuinola	5	Amblyomma calcaratum (1)
MJM 2924	Myrmeciza exsul	Thamnophilidae	NO	Male	NO	NO	NO	NO	NO	Terrestrial	Forest	Lowland	Bocas del Toro: Rio Changuinola	0
MJM 2925	Arremon aurantiirostris	Emberizidae	NO	Male	NO	NO	NO	NO	NO	Terrestrial	Forest	Lowland	Bocas del Toro: Rio Changuinola	0
MJM 2926	Arremon aurantiirostris	Emberizidae	NO	Male	NO	NO	NO	NO	NO	Terrestrial	Forest	Lowland	Bocas del Toro: Rio Changuinola	0
MJM 2927	Thryothorus nigricapillus	Troglodytidae	NO	Female	NO	NO	NO	NO	NO	Terrestrial	Forest	Lowland	Bocas del Toro: Rio Changuinola	0
MJM 2928	Thryothorus nigricapillus	Troglodytidae	NO	Male	NO	NO	NO	NO	NO	Terrestrial	Forest	Lowland	Bocas del Toro: Rio Changuinola	0
MJM 2929	Cyphorhinus phaeocephalus	Troglodytidae	NO	Female	NO	NO	NO	NO	NO	Terrestrial	Forest	Lowland	Bocas del Toro: Rio Changuinola	0
MJM 2930	Arremon aurantiirostris	Emberizidae	NO	Female	NO	NO	NO	NO	NO	Terrestrial	Forest	Lowland	Bocas del Toro: Rio Changuinola	0
MJM 2931	Epinecrophylla fulviventris	Thamnophilidae	NO	Male	NO	NO	NO	NO	NO	Arboreal	Forest	Lowland	Bocas del Toro: Rio Changuinola	0
MJM 2932	Microcerculus marginatus	Troglodytidae	YES	Male	NO	NO	NO	NO	NO	Terrestrial	Forest	Lowland	Bocas del Toro: Rio Changuinola	3	Amblyomma calcaratum (1)
MJM 2933	Formicarius analis	Formicariidae	NO	Female	NO	NO	NO	NO	NO	Terrestrial	Forest	Lowland	Bocas del Toro: Rio Changuinola	0
MJM 2936	Arremonops conirostris	Emberizidae	NO	Male	NO	NO	NO	NO	NO	Terrestrial	Open Habitat	Lowland	Bocas del Toro: Rio Changuinola	0
MJM 2937	Campylorhamphus pusillus	Furnariidae	NO	Female	YES	TREE	YES	NO	NO	Arboreal	Forest	Lowland	Bocas del Toro: Rio Changuinola	0
MJM 2939	Hylophylax naevioides	Thamnophilidae	NO	Male	NO	NO	NO	NO	NO	Terrestrial	Forest	Lowland	Bocas del Toro: Rio Changuinola	0
MJM 2940	Automolus ochrolaemus	Furnariidae	NO	Female	NO	GROUND	NO	YES	NO	Arboreal	Forest	Lowland	Bocas del Toro: Rio Changuinola	0
MJM 2941	Myrmeciza exsul	Thamnophilidae	YES		NO	NO	NO	NO	NO	Terrestrial	Forest	Lowland	Bocas del Toro: Rio Changuinola	1	Double Peaks (1)
MJM 2942	Chlorothraupis carmioli	Cardinalidae	NO	Male	NO	NO	NO	NO	NO	Terrestrial	Forest	Lowland	Bocas del Toro: Rio Changuinola	0
MJM 2944	Pipra mentalis	Pipridae	YES	Female	NO	NO	NO	NO	NO	Arboreal	Forest	Lowland	Bocas del Toro: Rio Changuinola	1	Amblyomma geayi (1)
MJM 2945	Phaethornis longirostris	Trochilidae	NO	Male	NO	NO	NO	NO	NO	Arboreal	Forest	Lowland	Bocas del Toro: Rio Changuinola	0
MJM 2947	Chlorothraupis carmioli	Cardinalidae	NO	Female	NO	NO	NO	NO	NO	Terrestrial	Forest	Lowland	Bocas del Toro: Rio Changuinola	0
MJM 2949	Gymnopithys leucaspis	Thamnophilidae	NO	Male	NO	NO	NO	NO	NO	Terrestrial	Forest	Lowland	Bocas del Toro: Rio Changuinola	0
MJM 2950	Cyanocompsa cyanoides	Cardinalidae	NO	Male	NO	NO	NO	NO	NO	Terrestrial	Forest	Lowland	Bocas del Toro: Rio Changuinola	0
MJM 2951	Myrmeciza exsul	Thamnophilidae	NO	Male	NO	NO	NO	NO	NO	Terrestrial	Forest	Lowland	Bocas del Toro: Rio Changuinola	0
MJM 2952	Mionectes oleagineus	Tyrannidae	NO		NO	NO	NO	NO	NO	Arboreal	Forest	Lowland	Bocas del Toro: Rio Changuinola	0
MJM 2953	Myrmeciza exsul	Thamnophilidae	NO		NO	NO	NO	NO	NO	Terrestrial	Forest	Lowland	Bocas del Toro: Rio Changuinola	0
MJM 2954	Automolus ochrolaemus	Furnariidae	NO		NO	GROUND	NO	YES	NO	Arboreal	Forest	Lowland	Bocas del Toro: Rio Changuinola	0
MJM 2956	Cyphorhinus phaeocephalus	Troglodytidae	NO	Male	NO	NO	NO	NO	NO	Terrestrial	Forest	Lowland	Bocas del Toro: Rio Changuinola	0
MJM 2957	Gymnopithys leucaspis	Thamnophilidae	NO	Female	NO	NO	NO	NO	NO	Terrestrial	Forest	Lowland	Bocas del Toro: Rio Changuinola	0
MJM 2958	Habia fuscicauda	Cardinalidae	NO	Male	NO	NO	NO	NO	NO	Terrestrial	Forest	Lowland	Bocas del Toro: Rio Changuinola	0
MJM 2961	Glyphorynchus spirurus	Furnariidae	NO	Female	YES	TREE	YES	NO	NO	Arboreal	Forest	Lowland	Bocas del Toro: Rio Changuinola	0
MJM 2962	Glyphorynchus spirurus	Furnariidae	NO	Male	YES	TREE	YES	NO	NO	Arboreal	Forest	Lowland	Bocas del Toro: Rio Changuinola	0
MJM 2964	Chalybura urochrysia	Trochilidae	NO	Female	NO	NO	NO	NO	NO	Arboreal	Forest	Lowland	Bocas del Toro: Rio Changuinola	0
MJM 2965	Rhytipterna holerythra	Tyrannidae	NO	Female	NO	NO	NO	NO	NO	Arboreal	Forest	Lowland	Bocas del Toro: Rio Changuinola	0
MJM 2966	Todirostrum cinereum	Tyrannidae	NO	Female	NO	NO	NO	NO	NO	Arboreal	Open Habitat	Lowland	Bocas del Toro: Rio Changuinola	0
MJM 2967	Deconychura longicauda	Furnariidae	NO	Female	YES	TREE	YES	NO	NO	Arboreal	Forest	Lowland	Bocas del Toro: Rio Changuinola	0
MJM 2968	Myrmeciza exsul	Thamnophilidae	NO	Male	NO	NO	NO	NO	NO	Terrestrial	Forest	Lowland	Bocas del Toro: Rio Changuinola	0
MJM 2969	Glyphorynchus spirurus	Furnariidae	NO	Male	YES	TREE	YES	NO	NO	Arboreal	Forest	Lowland	Bocas del Toro: Rio Changuinola	0
MJM 2973	Formicarius analis	Formicariidae	NO	Male	NO	NO	NO	NO	NO	Terrestrial	Forest	Lowland	Bocas del Toro: Rio Changuinola	0
MJM 2977	Icterus chrysater	Icteridae	NO	Female	NO	NO	NO	NO	NO	Arboreal	Forest	Lowland	Bocas del Toro: Rio Changuinola	0
MJM 2978	Tangara inornata	Thraupidae	NO	Male	NO	NO	NO	NO	NO	Arboreal	Open Habitat	Lowland	Bocas del Toro: Rio Changuinola	0
MJM 2984	Myrmotherula axillaris	Thamnophilidae	NO	Male	NO	NO	NO	NO	NO	Arboreal	Forest	Lowland	Bocas del Toro: Rio Changuinola	0
MJM 2985	Henicorhina leucosticta	Troglodytidae	NO	Male	NO	NO	NO	NO	NO	Terrestrial	Forest	Lowland	Bocas del Toro: Rio Changuinola	0
MJM 2986	Oryzoborus funereus	Emberizidae	NO	Male	NO	NO	NO	NO	NO	Terrestrial	Open Habitat	Lowland	Bocas del Toro: Rio Changuinola	0
MJM 2987	Thryothorus thoracicus	Troglodytidae	NO	Female	NO	NO	NO	NO	NO	Arboreal	Forest	Lowland	Bocas del Toro: Rio Changuinola	0
MJM 2988	Thryothorus nigricapillus	Troglodytidae	NO	Male	NO	NO	NO	NO	NO	Terrestrial	Forest	Lowland	Bocas del Toro: Rio Changuinola	0
MJM 2989	Arremon aurantiirostris	Emberizidae	NO	Female	NO	NO	NO	NO	NO	Terrestrial	Forest	Lowland	Bocas del Toro: Rio Changuinola	0
MJM 2990	Arremon aurantiirostris	Emberizidae	NO	Female	NO	NO	NO	NO	NO	Terrestrial	Forest	Lowland	Bocas del Toro: Rio Changuinola	0
MJM 2991	Arremon aurantiirostris	Emberizidae	NO	Male	NO	NO	NO	NO	NO	Terrestrial	Forest	Lowland	Bocas del Toro: Rio Changuinola	0
MJM 2992	Thryothorus nigricapillus	Troglodytidae	NO	Female	NO	NO	NO	NO	NO	Terrestrial	Forest	Lowland	Bocas del Toro: Rio Changuinola	0
MJM 2995	Microcerculus marginatus	Troglodytidae	YES	Male	NO	NO	NO	NO	NO	Terrestrial	Forest	Lowland	Bocas del Toro: Rio Changuinola	2
MJM 2997	Automolus ochrolaemus	Furnariidae	NO	Female	NO	GROUND	NO	YES	NO	Arboreal	Forest	Lowland	Bocas del Toro: Rio Changuinola	0
MJM 2998	Mionectes oleagineus	Tyrannidae	NO	Male	NO	NO	NO	NO	NO	Arboreal	Forest	Lowland	Bocas del Toro: Rio Changuinola	0
MJM 2999	Cyphorhinus phaeocephalus	Troglodytidae	NO		NO	NO	NO	NO	NO	Terrestrial	Forest	Lowland	Bocas del Toro: Rio Changuinola	0
MJM 3000	Formicarius analis	Formicariidae	NO	Female	NO	NO	NO	NO	NO	Terrestrial	Forest	Lowland	Bocas del Toro: Rio Changuinola	0
MJM 3001	Cyphorhinus phaeocephalus	Troglodytidae	NO	Male	NO	NO	NO	NO	NO	Terrestrial	Forest	Lowland	Bocas del Toro: Rio Changuinola	0
MJM 3002	Gymnopithys leucaspis	Thamnophilidae	YES	Male	NO	NO	NO	NO	NO	Terrestrial	Forest	Lowland	Bocas del Toro: Rio Changuinola	1
MJM 3003	Thryothorus nigricapillus	Troglodytidae	NO	Male	NO	NO	NO	NO	NO	Terrestrial	Forest	Lowland	Bocas del Toro: Rio Changuinola	0
MJM 3004	Habia fuscicauda	Cardinalidae	NO	Female	NO	NO	NO	NO	NO	Terrestrial	Forest	Lowland	Bocas del Toro: Rio Changuinola	0
MJM 3006	Gymnopithys leucaspis	Thamnophilidae	NO	Male	NO	NO	NO	NO	NO	Terrestrial	Forest	Lowland	Bocas del Toro: Rio Changuinola	0
MJM 3008	Myrmotherula axillaris	Thamnophilidae	NO	Male	NO	NO	NO	NO	NO	Arboreal	Forest	Lowland	Bocas del Toro: Rio Changuinola	0
MJM 3009	Glyphorynchus spirurus	Furnariidae	NO	Male	YES	TREE	YES	NO	NO	Arboreal	Forest	Lowland	Bocas del Toro: Rio Changuinola	0
MJM 3010	Mitrospingus cassinii	Thraupidae	NO	Female	NO	NO	NO	NO	NO	Terrestrial	Forest	Lowland	Bocas del Toro: Rio Changuinola	0
MJM 3011	Sporophila americana	Emberizidae	NO	Female	NO	NO	NO	NO	NO	Terrestrial	Open Habitat	Lowland	Bocas del Toro: Rio Changuinola	0
MJM 3012	Leptotila cassini	Columbidae	NO	Male	NO	NO	NO	NO	NO	Terrestrial	Forest	Lowland	Bocas del Toro: Rio Changuinola	0
MJM 3013	Leptotila cassini	Columbidae	NO	Male	NO	NO	NO	NO	NO	Terrestrial	Forest	Lowland	Bocas del Toro: Rio Changuinola	0
MJM 3014	Cyanocompsa cyanoides	Cardinalidae	NO	Male	NO	NO	NO	NO	NO	Terrestrial	Forest	Lowland	Bocas del Toro: Rio Changuinola	0
MJM 3016	Cyanocompsa cyanoides	Cardinalidae	NO	Male	NO	NO	NO	NO	NO	Terrestrial	Forest	Lowland	Bocas del Toro: Rio Changuinola	0
MJM 3017	Gymnopithys leucaspis	Thamnophilidae	NO	Male	NO	NO	NO	NO	NO	Terrestrial	Forest	Lowland	Bocas del Toro: Rio Changuinola	0
MJM 3018	Microcerculus marginatus	Troglodytidae	YES	Female	NO	NO	NO	NO	NO	Terrestrial	Forest	Lowland	Bocas del Toro: Rio Changuinola	2	Amblyomma longirostre (1)
MJM 3022	Amazilia tzacatl	Trochilidae	NO	Male	NO	NO	NO	NO	NO	Arboreal	Open Habitat	Lowland	Bocas del Toro: Rio Changuinola	0
MJM 3023	Amazilia tzacatl	Trochilidae	NO	Female	NO	NO	NO	NO	NO	Arboreal	Open Habitat	Lowland	Bocas del Toro: Rio Changuinola	0
MJM 3024	Mionectes oleagineus	Tyrannidae	NO	Female	NO	NO	NO	NO	NO	Arboreal	Forest	Lowland	Bocas del Toro: Rio Changuinola	0
MJM 3027	Phaethornis guy	Trochilidae	NO	Male	NO	NO	NO	NO	NO	Arboreal	Forest	Montane	Bocas del Toro: Rio Changuinola	0
MJM 3030	Ciccaba virgata	Strigidae	NO	Male	NO	TREE	YES	NO	NO	Arboreal	Forest	Lowland	Bocas del Toro: Rio Changuinola	0
MJM 3031	Thryothorus nigricapillus	Troglodytidae	NO	Male	NO	NO	NO	NO	NO	Terrestrial	Forest	Lowland	Bocas del Toro: Rio Changuinola	0
MJM 3033	Mionectes oleagineus	Tyrannidae	NO	Male	NO	NO	NO	NO	NO	Arboreal	Forest	Lowland	Bocas del Toro: Rio Changuinola	0
MJM 3034	Myrmeciza exsul	Thamnophilidae	NO	Male	NO	NO	NO	NO	NO	Terrestrial	Forest	Lowland	Bocas del Toro: Rio Changuinola	0
MJM 3035	Saltator maximus	Thraupidae	NO	Female	NO	NO	NO	NO	NO	Arboreal	Open Habitat	Lowland	Bocas del Toro: Rio Changuinola	0
MJM 3036	Thryothorus nigricapillus	Troglodytidae	NO	Male	NO	NO	NO	NO	NO	Terrestrial	Forest	Lowland	Bocas del Toro: Rio Changuinola	0
MJM 3037	Mionectes oleagineus	Tyrannidae	NO	Female	NO	NO	NO	NO	NO	Arboreal	Forest	Lowland	Bocas del Toro: Rio Changuinola	0
MJM 3039	Euphonia gouldi	Fringillidae	NO	Male	NO	NO	NO	NO	NO	Arboreal	Open Habitat	Lowland	Bocas del Toro: Rio Changuinola	0
MJM 3045	Geothlypis semiflava	Parulidae	NO	Male	NO	NO	NO	NO	NO	Terrestrial	Open Habitat	Lowland	Bocas del Toro: Rio Changuinola	0
MJM 3047	Lepidocolaptes souleyetii	Furnariidae	YES	Female	YES	TREE	YES	NO	NO	Arboreal	Open Habitat	Lowland	Bocas del Toro: Rio Changuinola	1	Amblyomma sabanerae (1)
MJM 3049	Melanerpes pucherani	Picidae	NO	Male	YES	TREE	YES	NO	NO	Arboreal	Forest	Lowland	Bocas del Toro: Rio Changuinola	0
MJM 3050	Platyrinchus coronatus	Tyrannidae	NO	Male	NO	NO	NO	NO	NO	Arboreal	Forest	Lowland	Bocas del Toro: Rio Changuinola	0
MJM 3051	Microcerculus marginatus	Troglodytidae	NO	Female	NO	NO	NO	NO	NO	Terrestrial	Forest	Lowland	Bocas del Toro: Rio Changuinola	0
MJM 3052	Epinecrophylla fulviventris	Thamnophilidae	NO	Male	NO	NO	NO	NO	NO	Arboreal	Forest	Lowland	Bocas del Toro: Rio Changuinola	0
MJM 3056	Arremonops conirostris	Emberizidae	NO	Male	NO	NO	NO	NO	NO	Terrestrial	Open Habitat	Lowland	Bocas del Toro: Rio Changuinola	0
MJM 3057	Gymnopithys leucaspis	Thamnophilidae	NO	Female	NO	NO	NO	NO	NO	Terrestrial	Forest	Lowland	Bocas del Toro: Rio Changuinola	0
MJM 3058	Cacicus uropygialis	Icteridae	NO	Female	NO	NO	NO	NO	NO	Arboreal	Forest	Lowland	Bocas del Toro: Rio Changuinola	0
MJM 3061	Dendrocincla fuliginosa	Furnariidae	NO	Male	YES	TREE	YES	NO	NO	Arboreal	Forest	Lowland	Bocas del Toro: Rio Changuinola	0
MJM 3062	Glyphorynchus spirurus	Furnariidae	NO	Male	YES	TREE	YES	NO	NO	Arboreal	Forest	Lowland	Bocas del Toro: Rio Changuinola	0
MJM 3063	Mionectes oleagineus	Tyrannidae	NO	Male	NO	NO	NO	NO	NO	Arboreal	Forest	Lowland	Bocas del Toro: Rio Changuinola	0
MJM 3064	Accipiter superciliosus	Accipitridae	YES	Male	NO	NO	NO	NO	NO	Arboreal	Forest	Lowland	Bocas del Toro: Rio Changuinola	1
MJM 3065	Mionectes oleagineus	Tyrannidae	NO		NO	NO	NO	NO	NO	Arboreal	Forest	Lowland	Bocas del Toro: Rio Changuinola	0
MJM 3066	Glyphorynchus spirurus	Furnariidae	NO	Male	YES	TREE	YES	NO	NO	Arboreal	Forest	Lowland	Bocas del Toro: Rio Changuinola	0
MJM 3067	Pteroglossus torquatus	Ramphastidae	NO	Male	NO	TREE	YES	NO	NO	Arboreal	Forest	Lowland	Bocas del Toro: Rio Changuinola	0
MJM 3068	Psarocolius montezuma	Icteridae	NO	Male	NO	NO	NO	NO	NO	Arboreal	Forest	Lowland	Bocas del Toro: Rio Changuinola	0
MJM 3069	Amazilia tzacatl	Trochilidae	NO	Female	NO	NO	NO	NO	NO	Arboreal	Open Habitat	Lowland	Bocas del Toro: Rio Changuinola	0
MJM 3070	Myrmeciza exsul	Thamnophilidae	NO	Male	NO	NO	NO	NO	NO	Terrestrial	Forest	Lowland	Bocas del Toro: Rio Changuinola	0
MJM 3071	Colonia colonus	Tyrannidae	NO	Male	NO	TREE	YES	NO	NO	Arboreal	Open Habitat	Lowland	Bocas del Toro: Rio Changuinola	0
MJM 3072	Colonia colonus	Tyrannidae	NO		NO	TREE	YES	NO	NO	Arboreal	Open Habitat	Lowland	Bocas del Toro: Rio Changuinola	0
MJM 3073	Mionectes oleagineus	Tyrannidae	NO	Male	NO	NO	NO	NO	NO	Arboreal	Forest	Lowland	Bocas del Toro: Rio Changuinola	0
MJM 3074	Sporophila americana	Emberizidae	NO	Male	NO	NO	NO	NO	NO	Terrestrial	Open Habitat	Lowland	Bocas del Toro: Rio Changuinola	0
MJM 3075	Contopus cooperi	Tyrannidae	NO	Male	NO	NO	NO	NO	YES			Migratory	Bocas del Toro: Rio Changuinola	0
MJM 3076	Mionectes oleagineus	Tyrannidae	NO	Female	NO	NO	NO	NO	NO	Arboreal	Forest	Lowland	Bocas del Toro: Rio Changuinola	0
MJM 3077	Mionectes oleagineus	Tyrannidae	NO	Female	NO	NO	NO	NO	NO	Arboreal	Forest	Lowland	Bocas del Toro: Rio Changuinola	0
MJM 3078	Pipra mentalis	Pipridae	NO	Male	NO	NO	NO	NO	NO	Arboreal	Forest	Lowland	Bocas del Toro: Rio Changuinola	0
MJM 3079	Myiothlypis fulvicauda	Parulidae	NO	Male	NO	NO	NO	NO	NO	Terrestrial	Forest	Lowland	Bocas del Toro: Rio Changuinola	0
MJM 3080	Myrmeciza exsul	Thamnophilidae	NO	Male	NO	NO	NO	NO	NO	Terrestrial	Forest	Lowland	Bocas del Toro: Rio Changuinola	0
MJM 3081	Mionectes oleagineus	Tyrannidae	NO	Male	NO	NO	NO	NO	NO	Arboreal	Forest	Lowland	Bocas del Toro: Rio Changuinola	0
MJM 3082	Chlorothraupis carmioli	Cardinalidae	NO	Male	NO	NO	NO	NO	NO	Terrestrial	Forest	Lowland	Bocas del Toro: Rio Changuinola	0
MJM 3083	Phaethornis striigularis	Trochilidae	NO	Female	NO	NO	NO	NO	NO	Arboreal	Forest	Lowland	Bocas del Toro: Rio Changuinola	0
MJM 3084	Trogon violaceus	Trogonidae	NO		NO	TREE	YES	NO	NO	Arboreal	Open Habitat	Lowland	Bocas del Toro: Rio Changuinola	0
MJM 3085	Campylorhynchus zonatus	Troglodytidae	NO		NO	NO	NO	NO	NO	Arboreal	Open Habitat	Lowland	Bocas del Toro: Rio Changuinola	0
MJM 3087	Arremon aurantiirostris	Emberizidae	NO	Female	NO	NO	NO	NO	NO	Terrestrial	Forest	Lowland	Bocas del Toro: Rio Changuinola	0
MJM 3090	Hyloctistes subulatus	Furnariidae	YES	Female	NO	GROUND	NO	YES	NO	Arboreal	Forest	Montane	Bocas del Toro: Rio Changuinola	1	Amblyomma varium (1)
MJM 3092	Euphonia gouldi	Fringillidae	NO	Female	NO	NO	NO	NO	NO	Arboreal	Open Habitat	Lowland	Bocas del Toro: Rio Changuinola	0
MJM 3093	Sporophila americana	Emberizidae	NO	Male	NO	NO	NO	NO	NO	Terrestrial	Open Habitat	Lowland	Bocas del Toro: Rio Changuinola	0
MJM 3095	Synallaxis brachyura	Furnariidae	YES	Female	NO	NO	NO	NO	NO	Terrestrial	Open Habitat	Lowland	Bocas del Toro: Rio Changuinola	1
MJM 3096	Synallaxis brachyura	Furnariidae	NO	Male	NO	NO	NO	NO	NO	Terrestrial	Open Habitat	Lowland	Bocas del Toro: Rio Changuinola	0
MJM 3097	Malacoptila panamensis	Bucconidae	NO	Male	NO	GROUND	NO	YES	NO	Arboreal	Forest	Lowland	Bocas del Toro: Rio Changuinola	0
MJM 3100	Sporophila americana	Emberizidae	NO	Female	NO	NO	NO	NO	NO	Terrestrial	Open Habitat	Lowland	Bocas del Toro: Rio Changuinola	0
MJM 3101	Thryothorus nigricapillus	Troglodytidae	NO	Male	NO	NO	NO	NO	NO	Terrestrial	Forest	Lowland	Bocas del Toro: Rio Changuinola	0
MJM 3102	Arremonops conirostris	Emberizidae	NO	Female	NO	NO	NO	NO	NO	Terrestrial	Open Habitat	Lowland	Bocas del Toro: Rio Changuinola	0
MJM 3103	Sporophila americana	Emberizidae	NO	Male	NO	NO	NO	NO	NO	Terrestrial	Open Habitat	Lowland	Bocas del Toro: Rio Changuinola	0
MJM 3104	Sporophila americana	Emberizidae	NO		NO	NO	NO	NO	NO	Terrestrial	Open Habitat	Lowland	Bocas del Toro: Rio Changuinola	0
MJM 3105	Troglodytes aedon	Troglodytidae	NO	Male	NO	NO	NO	NO	NO	Terrestrial	Open Habitat	Lowland	Bocas del Toro: Rio Changuinola	0
MJM 3106	Amazilia amabilis	Trochilidae	NO	Male	NO	NO	NO	NO	NO	Arboreal	Forest	Lowland	Bocas del Toro: Rio Changuinola	0
MJM 3110	Xenops minutus	Furnariidae	NO	Female	YES	TREE	YES	NO	NO	Arboreal	Forest	Lowland	Bocas del Toro: Rio Changuinola	0
MJM 3111	Chlorothraupis carmioli	Cardinalidae	NO	Male	NO	NO	NO	NO	NO	Terrestrial	Forest	Lowland	Bocas del Toro: Rio Changuinola	0
MJM 3112	Mionectes oleagineus	Tyrannidae	NO	Male	NO	NO	NO	NO	NO	Arboreal	Forest	Lowland	Bocas del Toro: Rio Changuinola	0
MJM 3113	Hylophylax naevioides	Thamnophilidae	NO	Female	NO	NO	NO	NO	NO	Terrestrial	Forest	Lowland	Bocas del Toro: Rio Changuinola	0
MJM 3115	Heterospingus rubrifrons	Thraupidae	NO	Female	NO	NO	NO	NO	NO	Arboreal	Forest	Lowland	Bocas del Toro: Rio Changuinola	0
MJM 3116	Celeus loricatus	Picidae	NO	Female	YES	TREE	YES	NO	NO	Arboreal	Forest	Lowland	Bocas del Toro: Rio Changuinola	0
MJM 3118	Mionectes oleagineus	Tyrannidae	NO	Female	NO	NO	NO	NO	NO	Arboreal	Forest	Lowland	Bocas del Toro: Rio Changuinola	0
MJM 3119	Mionectes oleagineus	Tyrannidae	NO		NO	NO	NO	NO	NO	Arboreal	Forest	Lowland	Bocas del Toro: Rio Changuinola	0
MJM 3121	Mitrospingus cassinii	Thraupidae	NO	Male	NO	NO	NO	NO	NO	Terrestrial	Forest	Lowland	Bocas del Toro: Rio Changuinola	0
MJM 3122	Chlorothraupis carmioli	Cardinalidae	NO	Male	NO	NO	NO	NO	NO	Terrestrial	Forest	Lowland	Bocas del Toro: Rio Changuinola	0
MJM 3123	Chlorothraupis carmioli	Cardinalidae	NO	Male	NO	NO	NO	NO	NO	Terrestrial	Forest	Lowland	Bocas del Toro: Rio Changuinola	0
MJM 3124	Myiobius sulphureipygius	Tyrannidae	NO	Female	NO	NO	NO	NO	NO	Arboreal	Forest	Lowland	Bocas del Toro: Rio Changuinola	0
MJM 3125	Saltator maximus	Thraupidae	NO	Male	NO	NO	NO	NO	NO	Arboreal	Open Habitat	Lowland	Bocas del Toro: Rio Changuinola	0
MJM 3126	Myrmeciza exsul	Thamnophilidae	NO		NO	NO	NO	NO	NO	Terrestrial	Forest	Lowland	Bocas del Toro: Rio Changuinola	0
MJM 3127	Myrmeciza exsul	Thamnophilidae	NO	Female	NO	NO	NO	NO	NO	Terrestrial	Forest	Lowland	Bocas del Toro: Rio Changuinola	0
MJM 3128	Synallaxis brachyura	Furnariidae	NO	Male	NO	NO	NO	NO	NO	Terrestrial	Open Habitat	Lowland	Bocas del Toro: Rio Changuinola	0
MJM 3129	Troglodytes aedon	Troglodytidae	NO	Male	NO	NO	NO	NO	NO	Terrestrial	Open Habitat	Lowland	Bocas del Toro: Rio Changuinola	0
MJM 3130	Habia fuscicauda	Cardinalidae	NO	Male	NO	NO	NO	NO	NO	Terrestrial	Forest	Lowland	Bocas del Toro: Rio Changuinola	0
MJM 3132	Saltator maximus	Thraupidae	NO	Female	NO	NO	NO	NO	NO	Arboreal	Open Habitat	Lowland	Bocas del Toro: Rio Changuinola	0
MJM 3133	Xiphorhynchus susurrans	Furnariidae	YES	Female	YES	TREE	YES	NO	NO	Arboreal	Forest	Lowland	Bocas del Toro: Rio Changuinola	1
MJM 3134	Geothlypis semiflava	Parulidae	NO		NO	NO	NO	NO	NO	Terrestrial	Open Habitat	Lowland	Bocas del Toro: Rio Changuinola	0
MJM 3135	Myrmotherula axillaris	Thamnophilidae	NO	Female	NO	NO	NO	NO	NO	Arboreal	Forest	Lowland	Bocas del Toro: Rio Changuinola	0
MJM 3137	Platyrinchus coronatus	Tyrannidae	NO	Male	NO	NO	NO	NO	NO	Arboreal	Forest	Lowland	Bocas del Toro: Rio Changuinola	0
MJM 3142	Sporophila americana	Emberizidae	NO	Female	NO	NO	NO	NO	NO	Terrestrial	Open Habitat	Lowland	Bocas del Toro: Rio Changuinola	0
MJM 3143	Thalurania colombica	Trochilidae	NO	Male	NO	NO	NO	NO	NO	Arboreal	Open Habitat	Lowland	Bocas del Toro: Rio Changuinola	0
MJM 3144	Threnetes ruckeri	Trochilidae	NO	Male	NO	NO	NO	NO	NO	Arboreal	Forest	Lowland	Bocas del Toro: Rio Changuinola	0
MJM 3145	Chalybura urochrysia	Trochilidae	NO	Male	NO	NO	NO	NO	NO	Arboreal	Forest	Lowland	Bocas del Toro: Rio Changuinola	0
MJM 3147	Eutoxeres aquila	Trochilidae	NO	Female	NO	NO	NO	NO	NO	Arboreal	Forest	Lowland	Bocas del Toro: Rio Changuinola	0
MJM 3148	Oryzoborus funereus	Emberizidae	NO	Female	NO	NO	NO	NO	NO	Terrestrial	Open Habitat	Lowland	Bocas del Toro: Rio Changuinola	0
MJM 3149	Oryzoborus funereus	Emberizidae	NO	Female	NO	NO	NO	NO	NO	Terrestrial	Open Habitat	Lowland	Bocas del Toro: Rio Changuinola	0
MJM 3151	Thryothorus atrogularis	Troglodytidae	NO	Female	NO	NO	NO	NO	NO	Terrestrial	Open Habitat	Lowland	Bocas del Toro: Rio Changuinola	0
MJM 3153	Thryothorus nigricapillus	Troglodytidae	NO	Male	NO	NO	NO	NO	NO	Terrestrial	Forest	Lowland	Bocas del Toro: Rio Changuinola	0
MJM 3154	Sporophila americana	Emberizidae	NO		NO	NO	NO	NO	NO	Terrestrial	Open Habitat	Lowland	Bocas del Toro: Rio Changuinola	0
MJM 3156	Habia fuscicauda	Cardinalidae	NO	Male	NO	NO	NO	NO	NO	Terrestrial	Forest	Lowland	Bocas del Toro: Rio Changuinola	0
MJM 3157	Ramphocelus passerinii	Thraupidae	NO	Male	NO	NO	NO	NO	NO	Arboreal	Open Habitat	Lowland	Bocas del Toro: Rio Changuinola	0
MJM 3160	Ramphocelus passerinii	Thraupidae	NO	Male	NO	NO	NO	NO	NO	Arboreal	Open Habitat	Lowland	Bocas del Toro: Rio Changuinola	0
MJM 3161	Oryzoborus funereus	Emberizidae	NO		NO	NO	NO	NO	NO	Terrestrial	Open Habitat	Lowland	Bocas del Toro: Rio Changuinola	0
MJM 3162	Baryphthengus martii	Momotidae	NO	Female	NO	GROUND	NO	YES	NO	Arboreal	Forest	Lowland	Bocas del Toro: Rio Changuinola	0
MJM 3163	Thalurania colombica	Trochilidae	NO	Male	NO	NO	NO	NO	NO	Arboreal	Open Habitat	Lowland	Bocas del Toro: Rio Changuinola	0
MJM 3164	Thalurania colombica	Trochilidae	NO	Male	NO	NO	NO	NO	NO	Arboreal	Open Habitat	Lowland	Bocas del Toro: Rio Changuinola	0
MJM 3165	Chalybura urochrysia	Trochilidae	NO	Female	NO	NO	NO	NO	NO	Arboreal	Forest	Lowland	Bocas del Toro: Rio Changuinola	0
MJM 3166	Chalybura urochrysia	Trochilidae	NO	Male	NO	NO	NO	NO	NO	Arboreal	Forest	Lowland	Bocas del Toro: Rio Changuinola	0
MJM 3167	Chalybura urochrysia	Trochilidae	NO	Male	NO	NO	NO	NO	NO	Arboreal	Forest	Lowland	Bocas del Toro: Rio Changuinola	0
MJM 3168	Chalybura urochrysia	Trochilidae	NO	Male	NO	NO	NO	NO	NO	Arboreal	Forest	Lowland	Bocas del Toro: Rio Changuinola	0
MJM 3169	Chalybura urochrysia	Trochilidae	NO		NO	NO	NO	NO	NO	Arboreal	Forest	Lowland	Bocas del Toro: Rio Changuinola	0
MJM 3170	Thalurania colombica	Trochilidae	NO	Male	NO	NO	NO	NO	NO	Arboreal	Open Habitat	Lowland	Bocas del Toro: Rio Changuinola	0
MJM 3173	Glaucis aeneus	Trochilidae	NO	Male	NO	NO	NO	NO	NO	Arboreal	Open Habitat	Lowland	Bocas del Toro: Rio Changuinola	0
MJM 3176	Leptotila cassini	Columbidae	NO	Male	NO	NO	NO	NO	NO	Terrestrial	Forest	Lowland	Bocas del Toro: Rio Changuinola	0
MJM 3177	Sporophila americana	Emberizidae	NO	Male	NO	NO	NO	NO	NO	Terrestrial	Open Habitat	Lowland	Bocas del Toro: Rio Changuinola	0
MJM 3178	Sporophila americana	Emberizidae	NO		NO	NO	NO	NO	NO	Terrestrial	Open Habitat	Lowland	Bocas del Toro: Rio Changuinola	0
MJM 3179	Sporophila americana	Emberizidae	NO	Female	NO	NO	NO	NO	NO	Terrestrial	Open Habitat	Lowland	Bocas del Toro: Rio Changuinola	0
MJM 3180	Sporophila americana	Emberizidae	NO	Female	NO	NO	NO	NO	NO	Terrestrial	Open Habitat	Lowland	Bocas del Toro: Rio Changuinola	0
MJM 3181	Sporophila americana	Emberizidae	NO	Female	NO	NO	NO	NO	NO	Terrestrial	Open Habitat	Lowland	Bocas del Toro: Rio Changuinola	0
MJM 3182	Sporophila schistacea	Emberizidae	NO		NO	NO	NO	NO	NO	Terrestrial	Forest	Lowland	Bocas del Toro: Rio Changuinola	0
MJM 3183	Oryzoborus funereus	Emberizidae	NO		NO	NO	NO	NO	NO	Terrestrial	Open Habitat	Lowland	Bocas del Toro: Rio Changuinola	0
MJM 3184	Oryzoborus funereus	Emberizidae	NO	Male	NO	NO	NO	NO	NO	Terrestrial	Open Habitat	Lowland	Bocas del Toro: Rio Changuinola	0
MJM 3185	Ramphocelus passerinii	Thraupidae	NO	Female	NO	NO	NO	NO	NO	Arboreal	Open Habitat	Lowland	Bocas del Toro: Rio Changuinola	0
MJM 3186	Ramphocelus passerinii	Thraupidae	NO	Male	NO	NO	NO	NO	NO	Arboreal	Open Habitat	Lowland	Bocas del Toro: Rio Changuinola	0
MJM 3188	Claravis pretiosa	Columbidae	NO	Male	NO	NO	NO	NO	NO	Terrestrial	Open Habitat	Lowland	Bocas del Toro: Rio Changuinola	0
MJM 3189	Claravis pretiosa	Columbidae	NO	Female	NO	NO	NO	NO	NO	Terrestrial	Open Habitat	Lowland	Bocas del Toro: Rio Changuinola	0
MJM 3190	Threnetes ruckeri	Trochilidae	NO	Male	NO	NO	NO	NO	NO	Arboreal	Forest	Lowland	Bocas del Toro: Rio Changuinola	0
MJM 3192	Threnetes ruckeri	Trochilidae	NO	Male	NO	NO	NO	NO	NO	Arboreal	Forest	Lowland	Bocas del Toro: Rio Changuinola	0
MJM 3193	Phaethornis longirostris	Trochilidae	NO	Female	NO	NO	NO	NO	NO	Arboreal	Forest	Lowland	Bocas del Toro: Rio Changuinola	0
MJM 3194	Phaethornis longirostris	Trochilidae	NO	Male	NO	NO	NO	NO	NO	Arboreal	Forest	Lowland	Bocas del Toro: Rio Changuinola	0
MJM 3195	Thalurania colombica	Trochilidae	NO	Male	NO	NO	NO	NO	NO	Arboreal	Open Habitat	Lowland	Bocas del Toro: Rio Changuinola	0
MJM 3196	Chalybura urochrysia	Trochilidae	NO	Male	NO	NO	NO	NO	NO	Arboreal	Forest	Lowland	Bocas del Toro: Rio Changuinola	0
MJM 3197	Chalybura urochrysia	Trochilidae	NO	Female	NO	NO	NO	NO	NO	Arboreal	Forest	Lowland	Bocas del Toro: Rio Changuinola	0
MJM 3199	Chalybura urochrysia	Trochilidae	NO	Male	NO	NO	NO	NO	NO	Arboreal	Forest	Lowland	Bocas del Toro: Rio Changuinola	0
MJM 3204	Volatinia jacarina	Emberizidae	NO	Male	NO	NO	NO	NO	NO	Terrestrial	Open Habitat	Lowland	Bocas del Toro: Rio Changuinola	0
MJM 3207	Oryzoborus funereus	Emberizidae	NO	Male	NO	NO	NO	NO	NO	Terrestrial	Open Habitat	Lowland	Bocas del Toro: Rio Changuinola	0
MJM 3208	Volatinia jacarina	Emberizidae	NO	Male	NO	NO	NO	NO	NO	Terrestrial	Open Habitat	Lowland	Bocas del Toro: Rio Changuinola	0
MJM 3210	Volatinia jacarina	Emberizidae	NO	Male	NO	NO	NO	NO	NO	Terrestrial	Open Habitat	Lowland	Bocas del Toro: Rio Changuinola	0
MJM 3211	Sporophila schistacea	Emberizidae	NO	Male	NO	NO	NO	NO	NO	Terrestrial	Forest	Lowland	Bocas del Toro: Rio Changuinola	0
MJM 3213	Sporophila americana	Emberizidae	NO	Female	NO	NO	NO	NO	NO	Terrestrial	Open Habitat	Lowland	Bocas del Toro: Rio Changuinola	0
MJM 3217	Claravis pretiosa	Columbidae	NO	Female	NO	NO	NO	NO	NO	Terrestrial	Open Habitat	Lowland	Bocas del Toro: Rio Changuinola	0
MJM 3218	Veniliornis fumigatus	Picidae	NO	Female	YES	TREE	YES	NO	NO	Arboreal	Forest	Montane	Bocas del Toro: Rio Changuinola	0
MJM 3222	Amazilia tzacatl	Trochilidae	NO	Male	NO	NO	NO	NO	NO	Arboreal	Open Habitat	Lowland	Bocas del Toro: Rio Changuinola	0
MJM 3223	Amazilia tzacatl	Trochilidae	NO	Male	NO	NO	NO	NO	NO	Arboreal	Open Habitat	Lowland	Bocas del Toro: Rio Changuinola	0
MJM 3224	Threnetes ruckeri	Trochilidae	NO	Female	NO	NO	NO	NO	NO	Arboreal	Forest	Lowland	Bocas del Toro: Rio Changuinola	0
MJM 3227	Sporophila americana	Emberizidae	NO	Female	NO	NO	NO	NO	NO	Terrestrial	Open Habitat	Lowland	Bocas del Toro: Rio Changuinola	0
MJM 3228	Ramphocelus passerinii	Thraupidae	NO	Male	NO	NO	NO	NO	NO	Arboreal	Open Habitat	Lowland	Bocas del Toro: Rio Changuinola	0
MJM 3229	Sporophila americana	Emberizidae	NO	Male	NO	NO	NO	NO	NO	Terrestrial	Open Habitat	Lowland	Bocas del Toro: Rio Changuinola	0
MJM 3230	Sporophila americana	Emberizidae	NO	Male	NO	NO	NO	NO	NO	Terrestrial	Open Habitat	Lowland	Bocas del Toro: Rio Changuinola	0
MJM 3231	Sporophila americana	Emberizidae	NO	Female	NO	NO	NO	NO	NO	Terrestrial	Open Habitat	Lowland	Bocas del Toro: Rio Changuinola	0
MJM 3236	Saltator maximus	Thraupidae	NO	Male	NO	NO	NO	NO	NO	Arboreal	Open Habitat	Lowland	Bocas del Toro: Rio Changuinola	0
MJM 3237	Ramphocelus passerinii	Thraupidae	NO	Female	NO	NO	NO	NO	NO	Arboreal	Open Habitat	Lowland	Bocas del Toro: Rio Changuinola	0
MJM 3238	Ramphocelus passerinii	Thraupidae	NO	Female	NO	NO	NO	NO	NO	Arboreal	Open Habitat	Lowland	Bocas del Toro: Rio Changuinola	0
MJM 3239	Sporophila americana	Emberizidae	NO	Female	NO	NO	NO	NO	NO	Terrestrial	Open Habitat	Lowland	Bocas del Toro: Rio Changuinola	0
MJM 3240	Habia fuscicauda	Cardinalidae	NO	Male	NO	NO	NO	NO	NO	Terrestrial	Forest	Lowland	Bocas del Toro: Rio Changuinola	0
MJM 3241	Geothlypis semiflava	Parulidae	NO	Male	NO	NO	NO	NO	NO	Terrestrial	Open Habitat	Lowland	Bocas del Toro: Rio Changuinola	0
MJM 3242	Nyctidromus albicollis	Caprimulgidae	NO	Female	NO	NO	NO	NO	NO	Terrestrial	Open Habitat	Lowland	Bocas del Toro: Rio Changuinola	0
MJM 3243	Turdus grayi	Turdidae	NO	Male	NO	NO	NO	NO	NO	Terrestrial	Open Habitat	Lowland	Bocas del Toro: Rio Changuinola	0
MJM 3244	Volatinia jacarina	Emberizidae	NO	Female	NO	NO	NO	NO	NO	Terrestrial	Open Habitat	Lowland	Bocas del Toro: Rio Changuinola	0
MJM 3245	Saltator maximus	Thraupidae	NO	Male	NO	NO	NO	NO	NO	Arboreal	Open Habitat	Lowland	Bocas del Toro: Rio Changuinola	0
MJM 3246	Saltator maximus	Thraupidae	NO	Female	NO	NO	NO	NO	NO	Arboreal	Open Habitat	Lowland	Bocas del Toro: Rio Changuinola	0
MJM 3247	Saltator maximus	Thraupidae	NO	Male	NO	NO	NO	NO	NO	Arboreal	Open Habitat	Lowland	Bocas del Toro: Rio Changuinola	0
MJM 3248	Sporophila americana	Emberizidae	NO	Female	NO	NO	NO	NO	NO	Terrestrial	Open Habitat	Lowland	Bocas del Toro: Rio Changuinola	0
MJM 3249	Sporophila americana	Emberizidae	NO	Female	NO	NO	NO	NO	NO	Terrestrial	Open Habitat	Lowland	Bocas del Toro: Rio Changuinola	0
MJM 3253	Sporophila americana	Emberizidae	NO	Female	NO	NO	NO	NO	NO	Terrestrial	Open Habitat	Lowland	Bocas del Toro: Rio Changuinola	0
MJM 3254	Sporophila americana	Emberizidae	NO	Female	NO	NO	NO	NO	NO	Terrestrial	Open Habitat	Lowland	Bocas del Toro: Rio Changuinola	0
MJM 3255	Myrmeciza exsul	Thamnophilidae	YES	Female	NO	NO	NO	NO	NO	Terrestrial	Forest	Lowland	Bocas del Toro: Rio Changuinola	1	DID NOT AMP (1)
MJM 3256	Myrmeciza exsul	Thamnophilidae	NO		NO	NO	NO	NO	NO	Terrestrial	Forest	Lowland	Bocas del Toro: Rio Changuinola	0
MJM 3257	Sporophila americana	Emberizidae	NO	Female	NO	NO	NO	NO	NO	Terrestrial	Open Habitat	Lowland	Bocas del Toro: Rio Changuinola	0
MJM 3258	Sporophila americana	Emberizidae	NO	Female	NO	NO	NO	NO	NO	Terrestrial	Open Habitat	Lowland	Bocas del Toro: Rio Changuinola	0
MJM 3259	Geothlypis semiflava	Parulidae	NO	Female	NO	NO	NO	NO	NO	Terrestrial	Open Habitat	Lowland	Bocas del Toro: Rio Changuinola	0
MJM 3262	Chalybura urochrysia	Trochilidae	NO	Male	NO	NO	NO	NO	NO	Arboreal	Forest	Lowland	Bocas del Toro: Rio Changuinola	0
MJM 3263	Oryzoborus funereus	Emberizidae	NO	Female	NO	NO	NO	NO	NO	Terrestrial	Open Habitat	Lowland	Bocas del Toro: Rio Changuinola	0
MJM 3264	Oryzoborus funereus	Emberizidae	NO		NO	NO	NO	NO	NO	Terrestrial	Open Habitat	Lowland	Bocas del Toro: Rio Changuinola	0
MJM 3265	Oryzoborus funereus	Emberizidae	NO	Male	NO	NO	NO	NO	NO	Terrestrial	Open Habitat	Lowland	Bocas del Toro: Rio Changuinola	0
MJM 3266	Sporophila americana	Emberizidae	NO	Female	NO	NO	NO	NO	NO	Terrestrial	Open Habitat	Lowland	Bocas del Toro: Rio Changuinola	0
MJM 3267	Ramphocelus passerinii	Thraupidae	NO	Male	NO	NO	NO	NO	NO	Arboreal	Open Habitat	Lowland	Bocas del Toro: Rio Changuinola	0
MJM 3268	Synallaxis brachyura	Furnariidae	NO		NO	NO	NO	NO	NO	Terrestrial	Open Habitat	Lowland	Bocas del Toro: Rio Changuinola	0
MJM 3269	Sporophila americana	Emberizidae	NO	Male	NO	NO	NO	NO	NO	Terrestrial	Open Habitat	Lowland	Bocas del Toro: Rio Changuinola	0
MJM 3270	Arremonops conirostris	Emberizidae	NO	Female	NO	NO	NO	NO	NO	Terrestrial	Open Habitat	Lowland	Bocas del Toro: Rio Changuinola	0
MJM 3271	Sporophila schistacea	Emberizidae	NO	Male	NO	NO	NO	NO	NO	Terrestrial	Forest	Lowland	Bocas del Toro: Rio Changuinola	0
MJM 3272	Phaethornis striigularis	Trochilidae	NO	Male	NO	NO	NO	NO	NO	Arboreal	Forest	Lowland	Bocas del Toro: Rio Changuinola	0
MJM 3275	Sporophila americana	Emberizidae	NO	Male	NO	NO	NO	NO	NO	Terrestrial	Open Habitat	Lowland	Bocas del Toro: Rio Changuinola	0
MJM 3276	Sporophila americana	Emberizidae	NO		NO	NO	NO	NO	NO	Terrestrial	Open Habitat	Lowland	Bocas del Toro: Rio Changuinola	0
MJM 3277	Amazilia tzacatl	Trochilidae	NO	Female	NO	NO	NO	NO	NO	Arboreal	Open Habitat	Lowland	Bocas del Toro: Rio Changuinola	0
MJM 3278	Amazilia amabilis	Trochilidae	NO	Female	NO	NO	NO	NO	NO	Arboreal	Forest	Lowland	Bocas del Toro: Rio Changuinola	0
MJM 3279	Thalurania colombica	Trochilidae	NO	Male	NO	NO	NO	NO	NO	Arboreal	Open Habitat	Lowland	Bocas del Toro: Rio Changuinola	0
MJM 3280	Sporophila americana	Emberizidae	NO	Male	NO	NO	NO	NO	NO	Terrestrial	Open Habitat	Lowland	Bocas del Toro: Rio Changuinola	0
MJM 3281	Oryzoborus funereus	Emberizidae	NO	Male	NO	NO	NO	NO	NO	Terrestrial	Open Habitat	Lowland	Bocas del Toro: Rio Changuinola	0
MJM 3282	Oryzoborus funereus	Emberizidae	NO	Male	NO	NO	NO	NO	NO	Terrestrial	Open Habitat	Lowland	Bocas del Toro: Rio Changuinola	0
MJM 3285	Ramphocelus passerinii	Thraupidae	NO	Male	NO	NO	NO	NO	NO	Arboreal	Open Habitat	Lowland	Bocas del Toro: Rio Changuinola	0
MJM 3286	Turdus grayi	Turdidae	NO	Male	NO	NO	NO	NO	NO	Terrestrial	Open Habitat	Lowland	Bocas del Toro: Rio Changuinola	0
MJM 3287	Corapipo altera	Pipridae	NO	Female	NO	NO	NO	NO	NO	Arboreal	Forest	Montane	Bocas del Toro: Rio Changuinola	0
MJM 3288	Sporophila americana	Emberizidae	NO	Male	NO	NO	NO	NO	NO	Terrestrial	Open Habitat	Lowland	Bocas del Toro: Rio Changuinola	0
MJM 3290	Myrmeciza exsul	Thamnophilidae	NO	Female	NO	NO	NO	NO	NO	Terrestrial	Forest	Lowland	Bocas del Toro: Rio Changuinola	0
MJM 3291	Sporophila nigricollis	Emberizidae	NO	Female	NO	NO	NO	NO	NO	Terrestrial	Open Habitat	Lowland	Bocas del Toro: Rio Changuinola	0
MJM 3292	Sporophila americana	Emberizidae	NO	Female	NO	NO	NO	NO	NO	Terrestrial	Open Habitat	Lowland	Bocas del Toro: Rio Changuinola	0
MJM 3294	Sporophila americana	Emberizidae	NO	Male	NO	NO	NO	NO	NO	Terrestrial	Open Habitat	Lowland	Bocas del Toro: Rio Changuinola	0
MJM 3295	Turdus grayi	Turdidae	NO	Male	NO	NO	NO	NO	NO	Terrestrial	Open Habitat	Lowland	Bocas del Toro: Rio Changuinola	0
MJM 3296	Nyctidromus albicollis	Caprimulgidae	NO	Male	NO	NO	NO	NO	NO	Terrestrial	Open Habitat	Lowland	Bocas del Toro: Rio Changuinola	0
MJM 3297	Ramphocelus passerinii	Thraupidae	NO	Male	NO	NO	NO	NO	NO	Arboreal	Open Habitat	Lowland	Bocas del Toro: Rio Changuinola	0
MJM 3298	Saltator maximus	Thraupidae	NO	Male	NO	NO	NO	NO	NO	Arboreal	Open Habitat	Lowland	Bocas del Toro: Rio Changuinola	0
MJM 3299	Sporophila americana	Emberizidae	NO	Female	NO	NO	NO	NO	NO	Terrestrial	Open Habitat	Lowland	Bocas del Toro: Rio Changuinola	0
MJM 3300	Amblycercus holosericeus	Icteridae	NO	Male	NO	NO	NO	NO	NO	Terrestrial	Forest	Lowland	Bocas del Toro: Rio Changuinola	0
MJM 3302	Geothlypis semiflava	Parulidae	NO	Female	NO	NO	NO	NO	NO	Terrestrial	Open Habitat	Lowland	Bocas del Toro: Rio Changuinola	0
MJM 3303	Phaethornis longirostris	Trochilidae	NO	Male	NO	NO	NO	NO	NO	Arboreal	Forest	Lowland	Bocas del Toro: Rio Changuinola	0
MJM 3305	Glaucis aeneus	Trochilidae	NO	Female	NO	NO	NO	NO	NO	Arboreal	Open Habitat	Lowland	Bocas del Toro: Rio Changuinola	0
MJM 3306	Thalurania colombica	Trochilidae	NO	Male	NO	NO	NO	NO	NO	Arboreal	Open Habitat	Lowland	Bocas del Toro: Rio Changuinola	0
MJM 3307	Phaethornis longirostris	Trochilidae	NO	Male	NO	NO	NO	NO	NO	Arboreal	Forest	Lowland	Bocas del Toro: Rio Changuinola	0
MJM 3308	Sporophila schistacea	Emberizidae	NO	Male	NO	NO	NO	NO	NO	Terrestrial	Forest	Lowland	Bocas del Toro: Rio Changuinola	0
MJM 3310	Sporophila schistacea	Emberizidae	NO	Male	NO	NO	NO	NO	NO	Terrestrial	Forest	Lowland	Bocas del Toro: Rio Changuinola	0
MJM 3311	Sporophila americana	Emberizidae	NO	Female	NO	NO	NO	NO	NO	Terrestrial	Open Habitat	Lowland	Bocas del Toro: Rio Changuinola	0
MJM 3313	Oryzoborus funereus	Emberizidae	NO	Female	NO	NO	NO	NO	NO	Terrestrial	Open Habitat	Lowland	Bocas del Toro: Rio Changuinola	0
MJM 3315	Phaethornis longirostris	Trochilidae	NO	Male	NO	NO	NO	NO	NO	Arboreal	Forest	Lowland	Bocas del Toro: Rio Changuinola	0
MJM 3316	Oryzoborus funereus	Emberizidae	NO		NO	NO	NO	NO	NO	Terrestrial	Open Habitat	Lowland	Bocas del Toro: Rio Changuinola	0
MJM 3318	Icterus prosthemelas	Icteridae	NO	Male	NO	NO	NO	NO	NO	Arboreal	Forest	Lowland	Bocas del Toro: Rio Changuinola	0
MJM 3320	Amazilia tzacatl	Trochilidae	NO	Male	NO	NO	NO	NO	NO	Arboreal	Open Habitat	Lowland	Bocas del Toro: Rio Changuinola	0
MJM 3321	Amazilia tzacatl	Trochilidae	NO	Female	NO	NO	NO	NO	NO	Arboreal	Open Habitat	Lowland	Bocas del Toro: Rio Changuinola	0
MJM 3322	Micrastur ruficollis	Falconidae	NO	Male	NO	NO	NO	NO	NO	Arboreal	Forest	Lowland	Bocas del Toro: Rio Changuinola	0
MJM 3323	Ciccaba virgata	Strigidae	NO	Female	NO	TREE	YES	NO	NO	Arboreal	Forest	Lowland	Bocas del Toro: Rio Changuinola	0
MJM 3324	Amazilia tzacatl	Trochilidae	NO	Female	NO	NO	NO	NO	NO	Arboreal	Open Habitat	Lowland	Bocas del Toro: Rio Changuinola	0
MJM 3325	Phaethornis longirostris	Trochilidae	NO	Male	NO	NO	NO	NO	NO	Arboreal	Forest	Lowland	Bocas del Toro: Rio Changuinola	0
MJM 3327	Arremonops conirostris	Emberizidae	NO	Male	NO	NO	NO	NO	NO	Terrestrial	Open Habitat	Lowland	Bocas del Toro: Rio Changuinola	0
MJM 3328	Sporophila schistacea	Emberizidae	NO		NO	NO	NO	NO	NO	Terrestrial	Forest	Lowland	Bocas del Toro: Rio Changuinola	0
MJM 3329	Synallaxis brachyura	Furnariidae	NO	Female	NO	NO	NO	NO	NO	Terrestrial	Open Habitat	Lowland	Bocas del Toro: Rio Changuinola	0
MJM 3330	Thryothorus atrogularis	Troglodytidae	NO	Male	NO	NO	NO	NO	NO	Terrestrial	Open Habitat	Lowland	Bocas del Toro: Rio Changuinola	0
MJM 3331	Myiozetetes granadensis	Tyrannidae	NO	Male	NO	NO	NO	NO	NO	Arboreal	Open Habitat	Lowland	Bocas del Toro: Rio Changuinola	0
MJM 3334	Myrmeciza exsul	Thamnophilidae	NO	Female	NO	NO	NO	NO	NO	Terrestrial	Forest	Lowland	Bocas del Toro: Rio Changuinola	0
MJM 3335	Geothlypis semiflava	Parulidae	NO	Male	NO	NO	NO	NO	NO	Terrestrial	Open Habitat	Lowland	Bocas del Toro: Rio Changuinola	0
MJM 3336	Sporophila americana	Emberizidae	NO	Male	NO	NO	NO	NO	NO	Terrestrial	Open Habitat	Lowland	Bocas del Toro: Rio Changuinola	0
MJM 3337	Volatinia jacarina	Emberizidae	NO	Female	NO	NO	NO	NO	NO	Terrestrial	Open Habitat	Lowland	Bocas del Toro: Rio Changuinola	0
MJM 3338	Arremonops conirostris	Emberizidae	NO	Male	NO	NO	NO	NO	NO	Terrestrial	Open Habitat	Lowland	Bocas del Toro: Rio Changuinola	0
MJM 3339	Sporophila americana	Emberizidae	NO	Female	NO	NO	NO	NO	NO	Terrestrial	Open Habitat	Lowland	Bocas del Toro: Rio Changuinola	0
MJM 3340	Oryzoborus funereus	Emberizidae	NO	Female	NO	NO	NO	NO	NO	Terrestrial	Open Habitat	Lowland	Bocas del Toro: Rio Changuinola	0
MJM 3341	Amazilia tzacatl	Trochilidae	NO	Female	NO	NO	NO	NO	NO	Arboreal	Open Habitat	Lowland	Bocas del Toro: Rio Changuinola	0
MJM 3344	Thryothorus nigricapillus	Troglodytidae	NO	Female	NO	NO	NO	NO	NO	Terrestrial	Forest	Lowland	Bocas del Toro: Rio Changuinola	0
MJM 3345	Thryothorus nigricapillus	Troglodytidae	NO	Male	NO	NO	NO	NO	NO	Terrestrial	Forest	Lowland	Bocas del Toro: Rio Changuinola	0
MJM 3346	Euphonia anneae	Fringillidae	YES	Female	NO	NO	NO	NO	NO	Arboreal	Open Habitat	Lowland	Bocas del Toro: Rio Changuinola	1	Amblyomma geayi (1)
MJM 3347	Pipra mentalis	Pipridae	NO	Female	NO	NO	NO	NO	NO	Arboreal	Forest	Lowland	Bocas del Toro: Rio Changuinola	0
MJM 3349	Geothlypis semiflava	Parulidae	NO		NO	NO	NO	NO	NO	Terrestrial	Open Habitat	Lowland	Bocas del Toro: Rio Changuinola	0
MJM 3352	Habia fuscicauda	Cardinalidae	NO	Female	NO	NO	NO	NO	NO	Terrestrial	Forest	Lowland	Bocas del Toro: Rio Changuinola	0
MJM 3355	Corapipo altera	Pipridae	NO	Female	NO	NO	NO	NO	NO	Arboreal	Forest	Montane	Cocle: El Cope	0
MJM 3356	Schiffornis turdina	Tityridae	NO	Male	NO	TREE	YES	NO	NO	Arboreal	Forest	Lowland	Cocle: El Cope	0
MJM 3357	Thalurania colombica	Trochilidae	NO	Female	NO	NO	NO	NO	NO	Arboreal	Open Habitat	Lowland	Cocle: El Cope	0
MJM 3358	Thalurania colombica	Trochilidae	NO	Female	NO	NO	NO	NO	NO	Arboreal	Open Habitat	Lowland	Cocle: El Cope	0
MJM 3359	Geotrygon montana	Columbidae	YES	Male	NO	NO	NO	NO	NO	Terrestrial	Forest	Lowland	Cocle: El Cope	1	Amblyomma sabanerae (1)
MJM 3360	Trogon aurantiiventris	Trogonidae	NO	Female	NO	TREE	YES	NO	NO	Arboreal	Forest	Montane	Cocle: El Cope	0
MJM 3361	Glyphorynchus spirurus	Furnariidae	NO	Female	YES	TREE	YES	NO	NO	Arboreal	Forest	Lowland	Cocle: El Cope	0
MJM 3362	Corapipo altera	Pipridae	NO	Male	NO	NO	NO	NO	NO	Arboreal	Forest	Montane	Cocle: El Cope	0
MJM 3363	Corapipo altera	Pipridae	NO	Female	NO	NO	NO	NO	NO	Arboreal	Forest	Montane	Cocle: El Cope	0
MJM 3364	Microcerculus marginatus	Troglodytidae	NO	Male	NO	NO	NO	NO	NO	Terrestrial	Forest	Lowland	Cocle: El Cope	0
MJM 3365	Henicorhina leucosticta	Troglodytidae	NO	Female	NO	NO	NO	NO	NO	Terrestrial	Forest	Lowland	Cocle: El Cope	0
MJM 3366	Catharus mexicanus	Turdidae	NO	Male	NO	NO	NO	NO	NO	Terrestrial	Forest	Montane	Cocle: El Cope	0
MJM 3367	Arremon brunneinucha	Emberizidae	NO	Male	NO	NO	NO	NO	NO	Terrestrial	Forest	Montane	Cocle: El Cope	0
MJM 3368	Gymnopithys leucaspis	Thamnophilidae	NO	Male	NO	NO	NO	NO	NO	Terrestrial	Forest	Lowland	Cocle: El Cope	0
MJM 3369	Gymnopithys leucaspis	Thamnophilidae	NO	Female	NO	NO	NO	NO	NO	Terrestrial	Forest	Lowland	Cocle: El Cope	0
MJM 3371	Myrmeciza laemosticta	Thamnophilidae	NO	Male	NO	NO	NO	NO	NO	Terrestrial	Forest	Lowland	Cocle: El Cope	0
MJM 3372	Microbates cinereiventris	Polioptilidae	NO	Female	NO	NO	NO	NO	NO	Terrestrial	Forest	Lowland	Cocle: El Cope	0
MJM 3373	Henicorhina leucosticta	Troglodytidae	NO		NO	NO	NO	NO	NO	Terrestrial	Forest	Lowland	Cocle: El Cope	0
MJM 3376	Henicorhina leucophrys	Troglodytidae	NO	Male	NO	NO	NO	NO	NO	Terrestrial	Forest	Montane	Cocle: El Cope	0
MJM 3377	Henicorhina leucophrys	Troglodytidae	NO		NO	NO	NO	NO	NO	Terrestrial	Forest	Montane	Cocle: El Cope	0
MJM 3379	Microbates cinereiventris	Polioptilidae	NO		NO	NO	NO	NO	NO	Terrestrial	Forest	Lowland	Cocle: El Cope	0
MJM 3380	Premnoplex brunnescens	Furnariidae	NO	Male	YES	TREE	YES	NO	NO	Arboreal	Forest	Montane	Cocle: El Cope	0
MJM 3381	Corapipo altera	Pipridae	NO	Male	NO	NO	NO	NO	NO	Arboreal	Forest	Montane	Cocle: El Cope	0
MJM 3382	Corapipo altera	Pipridae	NO	Male	NO	NO	NO	NO	NO	Arboreal	Forest	Montane	Cocle: El Cope	0
MJM 3383	Mionectes olivaceus	Tyrannidae	NO	Male	NO	NO	NO	NO	NO	Arboreal	Forest	Montane	Cocle: El Cope	0
MJM 3384	Lophotriccus pileatus	Tyrannidae	NO	Male	NO	NO	NO	NO	NO	Arboreal	Forest	Montane	Cocle: El Cope	0
MJM 3385	Tachyphonus delatrii	Thraupidae	NO	Female	NO	NO	NO	NO	NO	Arboreal	Forest	Lowland	Cocle: El Cope	0
MJM 3386	Glyphorynchus spirurus	Furnariidae	NO	Female	YES	TREE	YES	NO	NO	Arboreal	Forest	Lowland	Cocle: El Cope	0
MJM 3387	Thryothorus thoracicus	Troglodytidae	NO		NO	NO	NO	NO	NO	Arboreal	Forest	Lowland	Cocle: El Cope	0
MJM 3389	Eutoxeres aquila	Trochilidae	NO	Female	NO	NO	NO	NO	NO	Arboreal	Forest	Lowland	Cocle: El Cope	0
MJM 3390	Arremon brunneinucha	Emberizidae	NO	Female	NO	NO	NO	NO	NO	Terrestrial	Forest	Montane	Cocle: El Cope	0
MJM 3391	Eutoxeres aquila	Trochilidae	NO	Male	NO	NO	NO	NO	NO	Arboreal	Forest	Lowland	Cocle: El Cope	0
MJM 3392	Arremon brunneinucha	Emberizidae	NO	Male	NO	NO	NO	NO	NO	Terrestrial	Forest	Montane	Cocle: El Cope	0
MJM 3393	Corapipo altera	Pipridae	NO	Female	NO	NO	NO	NO	NO	Arboreal	Forest	Montane	Cocle: El Cope	0
MJM 3394	Myrmotherula schisticolor	Thamnophilidae	NO		NO	NO	NO	NO	NO	Arboreal	Forest	Montane	Cocle: El Cope	0
MJM 3395	Euphonia anneae	Fringillidae	NO	Male	NO	NO	NO	NO	NO	Arboreal	Open Habitat	Lowland	Cocle: El Cope	0
MJM 3396	Epinecrophylla fulviventris	Thamnophilidae	NO	Male	NO	NO	NO	NO	NO	Arboreal	Forest	Lowland	Cocle: El Cope	0
MJM 3397	Thryothorus thoracicus	Troglodytidae	NO	Female	NO	NO	NO	NO	NO	Arboreal	Forest	Lowland	Cocle: El Cope	0
MJM 3398	Henicorhina leucosticta	Troglodytidae	NO		NO	NO	NO	NO	NO	Terrestrial	Forest	Lowland	Cocle: El Cope	0
MJM 3399	Microcerculus marginatus	Troglodytidae	NO	Male	NO	NO	NO	NO	NO	Terrestrial	Forest	Lowland	Cocle: El Cope	0
MJM 3400	Corapipo altera	Pipridae	NO	Female	NO	NO	NO	NO	NO	Arboreal	Forest	Montane	Cocle: El Cope	0
MJM 3401	Corapipo altera	Pipridae	NO		NO	NO	NO	NO	NO	Arboreal	Forest	Montane	Cocle: El Cope	0
MJM 3402	Microcerculus marginatus	Troglodytidae	NO	Male	NO	NO	NO	NO	NO	Terrestrial	Forest	Lowland	Cocle: El Cope	0
MJM 3403	Chlorothraupis carmioli	Cardinalidae	NO	Female	NO	NO	NO	NO	NO	Terrestrial	Forest	Lowland	Cocle: El Cope	0
MJM 3404	Cardellina canadensis	Parulidae	NO	Female	NO	NO	NO	NO	YES			Migratory	Cocle: El Cope	0
MJM 3405	Euphonia anneae	Fringillidae	NO		NO	NO	NO	NO	NO	Arboreal	Open Habitat	Lowland	Cocle: El Cope	0
MJM 3406	Corapipo altera	Pipridae	NO	Male	NO	NO	NO	NO	NO	Arboreal	Forest	Montane	Cocle: El Cope	0
MJM 3407	Tangara icterocephala	Thraupidae	NO	Female	NO	NO	NO	NO	NO	Arboreal	Forest	Montane	Cocle: El Cope	0
MJM 3408	Xiphorhynchus erythropygius	Furnariidae	NO	Male	YES	TREE	YES	NO	NO	Arboreal	Forest	Montane	Cocle: El Cope	0
MJM 3409	Xiphorhynchus erythropygius	Furnariidae	NO	Male	YES	TREE	YES	NO	NO	Arboreal	Forest	Montane	Cocle: El Cope	0
MJM 3410	Amazilia amabilis	Trochilidae	NO	Male	NO	NO	NO	NO	NO	Arboreal	Forest	Lowland	Cocle: El Cope	0
MJM 3411	Xiphorhynchus erythropygius	Furnariidae	NO	Female	YES	TREE	YES	NO	NO	Arboreal	Forest	Montane	Cocle: El Cope	0
MJM 3412	Glyphorynchus spirurus	Furnariidae	NO	Female	YES	TREE	YES	NO	NO	Arboreal	Forest	Lowland	Cocle: El Cope	0
MJM 3417	Platyrinchus mystaceus	Tyrannidae	NO	Male	NO	NO	NO	NO	NO	Arboreal	Forest	Montane	Cocle: El Cope	0
MJM 3418	Corapipo altera	Pipridae	NO	Female	NO	NO	NO	NO	NO	Arboreal	Forest	Montane	Cocle: El Cope	0
MJM 3419	Chlorothraupis carmioli	Cardinalidae	NO	Female	NO	NO	NO	NO	NO	Terrestrial	Forest	Lowland	Cocle: El Cope	0
MJM 3420	Tachyphonus delatrii	Thraupidae	NO	Female	NO	NO	NO	NO	NO	Arboreal	Forest	Lowland	Cocle: El Cope	0
MJM 3421	Tachyphonus delatrii	Thraupidae	NO	Female	NO	NO	NO	NO	NO	Arboreal	Forest	Lowland	Cocle: El Cope	0
MJM 3422	Tachyphonus delatrii	Thraupidae	NO	Female	NO	NO	NO	NO	NO	Arboreal	Forest	Lowland	Cocle: El Cope	0
MJM 3423	Tachyphonus delatrii	Thraupidae	NO	Male	NO	NO	NO	NO	NO	Arboreal	Forest	Lowland	Cocle: El Cope	0
MJM 3424	Tachyphonus delatrii	Thraupidae	NO	Male	NO	NO	NO	NO	NO	Arboreal	Forest	Lowland	Cocle: El Cope	0
MJM 3425	Tachyphonus delatrii	Thraupidae	NO	Male	NO	NO	NO	NO	NO	Arboreal	Forest	Lowland	Cocle: El Cope	0
MJM 3426	Tachyphonus delatrii	Thraupidae	NO	Male	NO	NO	NO	NO	NO	Arboreal	Forest	Lowland	Cocle: El Cope	0
MJM 3427	Tachyphonus delatrii	Thraupidae	NO	Male	NO	NO	NO	NO	NO	Arboreal	Forest	Lowland	Cocle: El Cope	0
MJM 3428	Tachyphonus delatrii	Thraupidae	NO	Male	NO	NO	NO	NO	NO	Arboreal	Forest	Lowland	Cocle: El Cope	0
MJM 3430	Heliodoxa jacula	Trochilidae	NO	Female	NO	NO	NO	NO	NO	Arboreal	Forest	Lowland	Cocle: El Cope	0
MJM 3431	Xiphorhynchus erythropygius	Furnariidae	NO		YES	TREE	YES	NO	NO	Arboreal	Forest	Montane	Cocle: El Cope	0
MJM 3432	Xiphorhynchus erythropygius	Furnariidae	NO	Female	YES	TREE	YES	NO	NO	Arboreal	Forest	Montane	Cocle: El Cope	0
MJM 3433	Leptopogon superciliaris	Tyrannidae	NO	Male	NO	NO	NO	NO	NO	Arboreal	Forest	Montane	Cocle: El Cope	0
MJM 3434	Mionectes olivaceus	Tyrannidae	NO		NO	NO	NO	NO	NO	Arboreal	Forest	Montane	Cocle: El Cope	0
MJM 3435	Dysithamnus mentalis	Thamnophilidae	NO	Male	NO	NO	NO	NO	NO	Arboreal	Forest	Montane	Cocle: El Cope	0
MJM 3437	Euphonia anneae	Fringillidae	NO	Female	NO	NO	NO	NO	NO	Arboreal	Open Habitat	Lowland	Cocle: El Cope	0
MJM 3438	Premnoplex brunnescens	Furnariidae	NO	Male	YES	TREE	YES	NO	NO	Arboreal	Forest	Montane	Cocle: El Cope	0
MJM 3441	Tiaris olivaceus	Emberizidae	NO	Male	NO	NO	NO	NO	NO	Terrestrial	Open Habitat	Lowland	Cocle: El Cope	0
MJM 3443	Xenops minutus	Furnariidae	NO	Male	YES	TREE	YES	NO	NO	Arboreal	Forest	Lowland	Cocle: El Cope	0
MJM 3444	Pyrilia haematotis	Psittacidae	NO	Male	NO	TREE	YES	NO	NO	Arboreal	Forest	Lowland	Cocle: El Cope	0
MJM 3445	Pyrilia haematotis	Psittacidae	NO	Female	NO	TREE	YES	NO	NO	Arboreal	Forest	Lowland	Cocle: El Cope	0
MJM 3446	Pyrilia haematotis	Psittacidae	NO	Male	NO	TREE	YES	NO	NO	Arboreal	Forest	Lowland	Cocle: El Cope	0
MJM 3447	Pyrilia haematotis	Psittacidae	NO	Female	NO	TREE	YES	NO	NO	Arboreal	Forest	Lowland	Cocle: El Cope	0
MJM 3449	Contopus lugubris	Tyrannidae	NO	Female	NO	NO	NO	NO	NO	Arboreal	Open Habitat	Montane	Cocle: El Cope	0
MJM 3450	Vireo olivaceus	Vireonidae	NO	Male	NO	NO	NO	NO	YES			Migratory	Cocle: El Cope	0
MJM 3452	Cyphorhinus phaeocephalus	Troglodytidae	NO	Female	NO	NO	NO	NO	NO	Terrestrial	Forest	Lowland	Cocle: El Cope	0
MJM 3453	Arremonops conirostris	Emberizidae	NO	Male	NO	NO	NO	NO	NO	Terrestrial	Open Habitat	Lowland	Cocle: El Cope	0
MJM 3454	Tiaris olivaceus	Emberizidae	NO	Female	NO	NO	NO	NO	NO	Terrestrial	Open Habitat	Lowland	Cocle: El Cope	0
MJM 3455	Tiaris olivaceus	Emberizidae	NO	Male	NO	NO	NO	NO	NO	Terrestrial	Open Habitat	Lowland	Cocle: El Cope	0
MJM 3458	Terenotriccus erythrurus	Tyrannidae	NO	Male	NO	NO	NO	NO	NO	Arboreal	Forest	Lowland	Cocle: El Cope	0
MJM 3459	Terenotriccus erythrurus	Tyrannidae	NO	Male	NO	NO	NO	NO	NO	Arboreal	Forest	Lowland	Cocle: El Cope	0
MJM 3460	Dysithamnus puncticeps	Thamnophilidae	NO	Male	NO	NO	NO	NO	NO	Arboreal	Forest	Lowland	Cocle: El Cope	0
MJM 3462	Corapipo altera	Pipridae	NO	Female	NO	NO	NO	NO	NO	Arboreal	Forest	Montane	Cocle: El Cope	0
MJM 3463	Henicorhina leucosticta	Troglodytidae	NO	Male	NO	NO	NO	NO	NO	Terrestrial	Forest	Lowland	Cocle: El Cope	0
MJM 3464	Henicorhina leucosticta	Troglodytidae	NO	Male	NO	NO	NO	NO	NO	Terrestrial	Forest	Lowland	Cocle: El Cope	0
MJM 3466	Microcerculus marginatus	Troglodytidae	NO	Female	NO	NO	NO	NO	NO	Terrestrial	Forest	Lowland	Cocle: El Cope	0
MJM 3467	Henicorhina leucosticta	Troglodytidae	NO	Male	NO	NO	NO	NO	NO	Terrestrial	Forest	Lowland	Cocle: El Cope	0
MJM 3468	Corapipo altera	Pipridae	NO	Female	NO	NO	NO	NO	NO	Arboreal	Forest	Montane	Cocle: El Cope	0
MJM 3469	Platyrinchus mystaceus	Tyrannidae	NO	Male	NO	NO	NO	NO	NO	Arboreal	Forest	Montane	Cocle: El Cope	0
MJM 3471	Cardellina canadensis	Parulidae	NO	Male	NO	NO	NO	NO	YES			Migratory	Cocle: El Cope	0
MJM 3472	Hylopezus perspicillatus	Grallariidae	NO	Female	NO	NO	NO	NO	NO	Terrestrial	Forest	Lowland	Cocle: El Cope	0
MJM 3473	Microcerculus marginatus	Troglodytidae	NO	Female	NO	NO	NO	NO	NO	Terrestrial	Forest	Lowland	Cocle: El Cope	0
MJM 3474	Eutoxeres aquila	Trochilidae	NO	Male	NO	NO	NO	NO	NO	Arboreal	Forest	Lowland	Cocle: El Cope	0
MJM 3476	Euphonia anneae	Fringillidae	NO		NO	NO	NO	NO	NO	Arboreal	Open Habitat	Lowland	Cocle: El Cope	0
MJM 3477	Euphonia anneae	Fringillidae	NO		NO	NO	NO	NO	NO	Arboreal	Open Habitat	Lowland	Cocle: El Cope	0
MJM 3478	Manacus vitellinus	Pipridae	NO	Female	NO	NO	NO	NO	NO	Arboreal	Forest	Lowland	Cocle: El Cope	0
MJM 3480	Thalurania colombica	Trochilidae	NO	Male	NO	NO	NO	NO	NO	Arboreal	Open Habitat	Lowland	Cocle: El Cope	0
MJM 3481	Chlorothraupis carmioli	Cardinalidae	NO	Female	NO	NO	NO	NO	NO	Terrestrial	Forest	Lowland	Cocle: El Cope	0
MJM 3482	Chlorothraupis carmioli	Cardinalidae	NO	Female	NO	NO	NO	NO	NO	Terrestrial	Forest	Lowland	Cocle: El Cope	0
MJM 3483	Chlorothraupis carmioli	Cardinalidae	NO		NO	NO	NO	NO	NO	Terrestrial	Forest	Lowland	Cocle: El Cope	0
MJM 3484	Lanio leucothorax	Thraupidae	NO	Male	NO	NO	NO	NO	NO	Arboreal	Forest	Lowland	Cocle: El Cope	0
MJM 3485	Baryphthengus martii	Momotidae	NO	Male	NO	GROUND	NO	YES	NO	Arboreal	Forest	Lowland	Cocle: El Cope	0
MJM 3486	Chlorothraupis carmioli	Cardinalidae	NO		NO	NO	NO	NO	NO	Terrestrial	Forest	Lowland	Cocle: El Cope	0
MJM 3487	Chlorothraupis carmioli	Cardinalidae	NO	Male	NO	NO	NO	NO	NO	Terrestrial	Forest	Lowland	Cocle: El Cope	0
MJM 3489	Platyrinchus mystaceus	Tyrannidae	NO	Male	NO	NO	NO	NO	NO	Arboreal	Forest	Montane	Cocle: El Cope	0
MJM 3490	Tangara florida	Thraupidae	NO		NO	NO	NO	NO	NO	Arboreal	Forest	Montane	Cocle: El Cope	0
MJM 3491	Tangara icterocephala	Thraupidae	NO	Female	NO	NO	NO	NO	NO	Arboreal	Forest	Montane	Cocle: El Cope	0
MJM 3492	Tangara icterocephala	Thraupidae	NO	Male	NO	NO	NO	NO	NO	Arboreal	Forest	Montane	Cocle: El Cope	0
MJM 3493	Platyrinchus mystaceus	Tyrannidae	NO	Male	NO	NO	NO	NO	NO	Arboreal	Forest	Montane	Cocle: El Cope	0
MJM 3494	Chlorothraupis carmioli	Cardinalidae	NO	Female	NO	NO	NO	NO	NO	Terrestrial	Forest	Lowland	Cocle: El Cope	0
MJM 3495	Schiffornis turdina	Tityridae	NO	Male	NO	TREE	YES	NO	NO	Arboreal	Forest	Lowland	Cocle: El Cope	0
MJM 3496	Leptopogon superciliaris	Tyrannidae	NO	Male	NO	NO	NO	NO	NO	Arboreal	Forest	Montane	Cocle: El Cope	0
MJM 3497	Tangara florida	Thraupidae	NO	Female	NO	NO	NO	NO	NO	Arboreal	Forest	Montane	Cocle: El Cope	0
MJM 3498	Thryothorus thoracicus	Troglodytidae	NO	Female	NO	NO	NO	NO	NO	Arboreal	Forest	Lowland	Cocle: El Cope	0
MJM 3499	Arremon brunneinucha	Emberizidae	NO	Male	NO	NO	NO	NO	NO	Terrestrial	Forest	Montane	Cocle: El Cope	0
MJM 3500	Hylopezus perspicillatus	Grallariidae	NO	Female	NO	NO	NO	NO	NO	Terrestrial	Forest	Lowland	Cocle: El Cope	0
MJM 3501	Euphonia anneae	Fringillidae	NO	Male	NO	NO	NO	NO	NO	Arboreal	Open Habitat	Lowland	Cocle: El Cope	0
MJM 3502	Geotrygon montana	Columbidae	NO	Female	NO	NO	NO	NO	NO	Terrestrial	Forest	Lowland	Cocle: El Cope	0
MJM 3503	Epinecrophylla fulviventris	Thamnophilidae	NO	Female	NO	NO	NO	NO	NO	Arboreal	Forest	Lowland	Cocle: El Cope	0
MJM 3504	Florisuga mellivora	Trochilidae	NO	Male	NO	NO	NO	NO	NO	Arboreal	Open Habitat	Lowland	Cocle: El Cope	0
MJM 3505	Saltator maximus	Thraupidae	NO	Female	NO	NO	NO	NO	NO	Arboreal	Open Habitat	Lowland	Cocle: El Cope	0
MJM 3508	Gymnopithys leucaspis	Thamnophilidae	NO	Female	NO	NO	NO	NO	NO	Terrestrial	Forest	Lowland	Cocle: El Cope	0
MJM 3510	Gymnopithys leucaspis	Thamnophilidae	NO	Male	NO	NO	NO	NO	NO	Terrestrial	Forest	Lowland	Cocle: El Cope	0
MJM 3511	Baryphthengus martii	Momotidae	NO	Male	NO	GROUND	NO	YES	NO	Arboreal	Forest	Lowland	Cocle: El Cope	0
MJM 3512	Geotrygon montana	Columbidae	NO	Male	NO	NO	NO	NO	NO	Terrestrial	Forest	Lowland	Cocle: El Cope	0
MJM 3513	Tiaris olivaceus	Emberizidae	NO	Male	NO	NO	NO	NO	NO	Terrestrial	Open Habitat	Lowland	Cocle: El Cope	0
MJM 3514	Tiaris olivaceus	Emberizidae	NO		NO	NO	NO	NO	NO	Terrestrial	Open Habitat	Lowland	Cocle: El Cope	0
MJM 3517	Myiothlypis fulvicauda	Parulidae	NO	Female	NO	NO	NO	NO	NO	Terrestrial	Forest	Lowland	Cocle: El Cope	0
MJM 3518	Parkesia motacilla	Parulidae	NO	Female	NO	NO	NO	NO	YES			Migratory	Cocle: El Cope	0
MJM 3519	Gymnopithys leucaspis	Thamnophilidae	NO	Male	NO	NO	NO	NO	NO	Terrestrial	Forest	Lowland	Cocle: El Cope	0
MJM 3520	Zimmerius vilissimus	Tyrannidae	NO	Male	NO	NO	NO	NO	NO	Arboreal	Open Habitat	Lowland	Cocle: El Cope	0
MJM 3521	Microchera albocoronata	Trochilidae	NO	Female	NO	NO	NO	NO	NO	Arboreal	Forest	Montane	Cocle: El Cope	0
MJM 3522	Discosura conversii	Trochilidae	NO	Female	NO	NO	NO	NO	NO	Arboreal	Forest	Montane	Cocle: El Cope	0
MJM 3523	Microchera albocoronata	Trochilidae	NO	Male	NO	NO	NO	NO	NO	Arboreal	Forest	Montane	Cocle: El Cope	0
MJM 3525	Xenops minutus	Furnariidae	NO	Female	YES	TREE	YES	NO	NO	Arboreal	Forest	Lowland	Cocle: El Cope	0
MJM 3526	Tangara icterocephala	Thraupidae	NO	Female	NO	NO	NO	NO	NO	Arboreal	Forest	Montane	Cocle: El Cope	0
MJM 3527	Glyphorynchus spirurus	Furnariidae	NO	Female	YES	TREE	YES	NO	NO	Arboreal	Forest	Lowland	Cocle: El Cope	0
MJM 3528	Euphonia anneae	Fringillidae	NO	Female	NO	NO	NO	NO	NO	Arboreal	Open Habitat	Lowland	Cocle: El Cope	0
MJM 3529	Epinecrophylla fulviventris	Thamnophilidae	NO	Female	NO	NO	NO	NO	NO	Arboreal	Forest	Lowland	Cocle: El Cope	0
MJM 3530	Euphonia anneae	Fringillidae	NO	Male	NO	NO	NO	NO	NO	Arboreal	Open Habitat	Lowland	Cocle: El Cope	0
MJM 3531	Dysithamnus mentalis	Thamnophilidae	NO	Female	NO	NO	NO	NO	NO	Arboreal	Forest	Montane	Cocle: El Cope	0
MJM 3532	Myiobius sulphureipygius	Tyrannidae	NO	Male	NO	NO	NO	NO	NO	Arboreal	Forest	Lowland	Cocle: El Cope	0
MJM 3533	Quiscalus mexicanus	Icteridae	NO	Female	NO	NO	NO	NO	NO	Terrestrial	Open Habitat	Lowland	Panama: Felipillo	0
MJM 3535	Melanerpes formicivorus	Picidae	NO	Male	YES	TREE	YES	NO	NO	Arboreal	Forest	Montane	Chiriqui: Boquete	0
MJM 3536	Arremon brunneinucha	Emberizidae	NO	Male	NO	NO	NO	NO	NO	Terrestrial	Forest	Montane	Chiriqui: Boquete	0
MJM 3537	Tangara icterocephala	Thraupidae	NO	Female	NO	NO	NO	NO	NO	Arboreal	Forest	Montane	Chiriqui: Boquete	0
MJM 3541	Amazilia edward	Trochilidae	NO	Female	NO	NO	NO	NO	NO	Arboreal	Open Habitat	Lowland	Chiriqui: Boquete	0
MJM 3542	Amazilia edward	Trochilidae	NO	Female	NO	NO	NO	NO	NO	Arboreal	Open Habitat	Lowland	Chiriqui: Boquete	0
MJM 3543	Amazilia edward	Trochilidae	NO	Female	NO	NO	NO	NO	NO	Arboreal	Open Habitat	Lowland	Chiriqui: Boquete	0
MJM 3544	Amazilia edward	Trochilidae	NO	Male	NO	NO	NO	NO	NO	Arboreal	Open Habitat	Lowland	Chiriqui: Boquete	0
MJM 3545	Amazilia tzacatl	Trochilidae	NO	Female	NO	NO	NO	NO	NO	Arboreal	Open Habitat	Lowland	Chiriqui: Boquete	0
MJM 3546	Sittasomus griseicapillus	Furnariidae	NO	Male	YES	TREE	YES	NO	NO	Arboreal	Forest	Montane	Chiriqui: Boquete	0
MJM 3547	Phaethornis guy	Trochilidae	NO	Male	NO	NO	NO	NO	NO	Arboreal	Forest	Montane	Chiriqui: Boquete	0
MJM 3548	Tiaris olivaceus	Emberizidae	NO	Male	NO	NO	NO	NO	NO	Terrestrial	Open Habitat	Lowland	Chiriqui: Boquete	0
MJM 3549	Eupherusa eximia	Trochilidae	NO	Female	NO	NO	NO	NO	NO	Arboreal	Forest	Montane	Chiriqui: Boquete	0
MJM 3551	Tiaris olivaceus	Emberizidae	NO	Female	NO	NO	NO	NO	NO	Terrestrial	Open Habitat	Lowland	Chiriqui: Boquete	0
MJM 3552	Myiarchus tuberculifer	Tyrannidae	NO	Male	NO	TREE	YES	NO	NO	Arboreal	Forest	Lowland	Chiriqui: Boquete	0
MJM 3553	Amazilia edward	Trochilidae	NO	Male	NO	NO	NO	NO	NO	Arboreal	Open Habitat	Lowland	Chiriqui: Boquete	0
MJM 3554	Tiaris olivaceus	Emberizidae	NO	Male	NO	NO	NO	NO	NO	Terrestrial	Open Habitat	Lowland	Chiriqui: Boquete	0
MJM 3555	Amazilia edward	Trochilidae	NO	Female	NO	NO	NO	NO	NO	Arboreal	Open Habitat	Lowland	Chiriqui: Boquete	0
MJM 3556	Tangara icterocephala	Thraupidae	NO	Male	NO	NO	NO	NO	NO	Arboreal	Forest	Montane	Chiriqui: Boquete	0
MJM 3557	Tangara icterocephala	Thraupidae	NO	Male	NO	NO	NO	NO	NO	Arboreal	Forest	Montane	Chiriqui: Boquete	0
MJM 3558	Amazilia tzacatl	Trochilidae	NO	Female	NO	NO	NO	NO	NO	Arboreal	Open Habitat	Lowland	Chiriqui: Boquete	0
MJM 3559	Claravis mondetoura	Columbidae	NO	Female	NO	NO	NO	NO	NO	Terrestrial	Forest	Montane	Chiriqui: Boquete	0
MJM 3561	Vireo leucophrys	Vireonidae	NO	Male	NO	NO	NO	NO	NO	Arboreal	Forest	Montane	Chiriqui: Boquete	0
MJM 3566	Tangara icterocephala	Thraupidae	NO	Male	NO	NO	NO	NO	NO	Arboreal	Forest	Montane	Chiriqui: Boquete	0
MJM 3567	Tiaris olivaceus	Emberizidae	NO	Male	NO	NO	NO	NO	NO	Terrestrial	Open Habitat	Lowland	Chiriqui: Boquete	0
MJM 3568	Tiaris olivaceus	Emberizidae	NO	Female	NO	NO	NO	NO	NO	Terrestrial	Open Habitat	Lowland	Chiriqui: Boquete	0
MJM 3570	Selasphorus scintilla	Trochilidae	NO	Female	NO	NO	NO	NO	NO	Arboreal	Open Habitat	Montane	Chiriqui: Boquete	0
MJM 3571	Tiaris olivaceus	Emberizidae	NO	Male	NO	NO	NO	NO	NO	Terrestrial	Open Habitat	Lowland	Chiriqui: Boquete	0
MJM 3572	Leptotila verreauxi	Columbidae	NO	Male	NO	NO	NO	NO	NO	Terrestrial	Open Habitat	Lowland	Chiriqui: Boquete	0
MJM 3573	Tangara icterocephala	Thraupidae	NO	Male	NO	NO	NO	NO	NO	Arboreal	Forest	Montane	Chiriqui: Boquete	0
MJM 3576	Catharus aurantiirostris	Turdidae	NO	Male	NO	NO	NO	NO	NO	Terrestrial	Forest	Montane	Chiriqui: Boquete	0
MJM 3578	Amazilia edward	Trochilidae	NO	Female	NO	NO	NO	NO	NO	Arboreal	Open Habitat	Lowland	Chiriqui: Boquete	0
MJM 3579	Amazilia edward	Trochilidae	NO	Female	NO	NO	NO	NO	NO	Arboreal	Open Habitat	Lowland	Chiriqui: Boquete	0
MJM 3580	Amazilia edward	Trochilidae	NO	Female	NO	NO	NO	NO	NO	Arboreal	Open Habitat	Lowland	Chiriqui: Boquete	0
MJM 3581	Veniliornis fumigatus	Picidae	NO	Female	YES	TREE	YES	NO	NO	Arboreal	Forest	Montane	Chiriqui: Boquete	0
MJM 3582	Lepidocolaptes affinis	Furnariidae	NO	Female	YES	TREE	YES	NO	NO	Arboreal	Forest	Montane	Chiriqui: Boquete	0
MJM 3583	Amazilia edward	Trochilidae	NO	Male	NO	NO	NO	NO	NO	Arboreal	Open Habitat	Lowland	Chiriqui: Boquete	0
MJM 3584	Turdus assimilis	Turdidae	NO	Female	NO	NO	NO	NO	NO	Terrestrial	Forest	Montane	Chiriqui: Boquete	0
MJM 3585	Amazilia edward	Trochilidae	NO	Female	NO	NO	NO	NO	NO	Arboreal	Open Habitat	Lowland	Chiriqui: Boquete	0
MJM 3587	Amazilia edward	Trochilidae	NO	Male	NO	NO	NO	NO	NO	Arboreal	Open Habitat	Lowland	Chiriqui: Boquete	0
MJM 3589	Spinus psaltria	Fringillidae	NO	Female	NO	NO	NO	NO	NO	Arboreal	Open Habitat	Montane	Chiriqui: Boquete	0
MJM 3590	Turdus assimilis	Turdidae	NO	Male	NO	NO	NO	NO	NO	Terrestrial	Forest	Montane	Chiriqui: Boquete	0
MJM 3593	Habia rubica	Cardinalidae	NO	Male	NO	NO	NO	NO	NO	Terrestrial	Forest	Lowland	Chiriqui: Boquete	0
MJM 3596	Catharus mexicanus	Turdidae	NO	Male	NO	NO	NO	NO	NO	Terrestrial	Forest	Montane	Chiriqui: Boquete	0
MJM 3597	Arremon brunneinucha	Emberizidae	NO	Male	NO	NO	NO	NO	NO	Terrestrial	Forest	Montane	Chiriqui: Boquete	0
MJM 3598	Colibri thalassinus	Trochilidae	NO	Male	NO	NO	NO	NO	NO	Arboreal	Forest	Montane	Chiriqui: Boquete	0
MJM 3599	Amazilia edward	Trochilidae	NO	Male	NO	NO	NO	NO	NO	Arboreal	Open Habitat	Lowland	Chiriqui: Boquete	0
MJM 3600	Tangara icterocephala	Thraupidae	NO	Female	NO	NO	NO	NO	NO	Arboreal	Forest	Montane	Chiriqui: Boquete	0
MJM 3601	Amazilia edward	Trochilidae	NO	Female	NO	NO	NO	NO	NO	Arboreal	Open Habitat	Lowland	Chiriqui: Boquete	0
MJM 3602	Campylopterus hemileucurus	Trochilidae	NO	Female	NO	NO	NO	NO	NO	Arboreal	Forest	Montane	Chiriqui: Boquete	0
MJM 3603	Setophaga fusca	Parulidae	NO		NO	NO	NO	NO	YES			Migratory	Chiriqui: Boquete	0
MJM 3604	Cardellina pusilla	Parulidae	NO	Male	NO	NO	NO	NO	YES			Migratory	Chiriqui: Boquete	0
MJM 3606	Thryothorus rutilus	Troglodytidae	NO	Male	NO	NO	NO	NO	NO	Terrestrial	Open Habitat	Lowland	Chiriqui: Boquete	0
MJM 3607	Tangara gyrola	Thraupidae	NO	Male	NO	NO	NO	NO	NO	Arboreal	Forest	Montane	Chiriqui: Boquete	0
MJM 3608	Myioborus miniatus	Parulidae	NO	Female	NO	NO	NO	NO	NO	Arboreal	Forest	Montane	Chiriqui: Boquete	0
MJM 3611	Rhodinocichla rosea	Thraupidae	NO	Male	NO	NO	NO	NO	NO	Terrestrial	Forest	Lowland	Chiriqui: Boquete	0
MJM 3612	Lepidocolaptes affinis	Furnariidae	NO	Male	YES	TREE	YES	NO	NO	Arboreal	Forest	Montane	Chiriqui: Boquete	0
MJM 3613	Tangara icterocephala	Thraupidae	NO	Male	NO	NO	NO	NO	NO	Arboreal	Forest	Montane	Chiriqui: Boquete	0
MJM 3614	Campylopterus hemileucurus	Trochilidae	NO	Male	NO	NO	NO	NO	NO	Arboreal	Forest	Montane	Chiriqui: Boquete	0
MJM 3616	Campylopterus hemileucurus	Trochilidae	NO	Male	NO	NO	NO	NO	NO	Arboreal	Forest	Montane	Chiriqui: Boquete	0
MJM 3617	Campylopterus hemileucurus	Trochilidae	NO	Male	NO	NO	NO	NO	NO	Arboreal	Forest	Montane	Chiriqui: Boquete	0
MJM 3618	Atlapetes albinucha	Emberizidae	NO	Male	NO	NO	NO	NO	NO	Terrestrial	Forest	Montane	Chiriqui: Boquete	0
MJM 3620	Myioborus miniatus	Parulidae	NO	Male	NO	NO	NO	NO	NO	Arboreal	Forest	Montane	Chiriqui: Boquete	0
MJM 3622	Piranga bidentata	Cardinalidae	NO	Female	NO	NO	NO	NO	NO	Arboreal	Open Habitat	Montane	Chiriqui: Boquete	0
MJM 3625	Contopus lugubris	Tyrannidae	NO	Male	NO	NO	NO	NO	NO	Arboreal	Open Habitat	Montane	Chiriqui: Boquete	0
MJM 3627	Basileuterus culicivorus	Parulidae	NO	Male	NO	NO	NO	NO	NO	Arboreal	Open Habitat	Montane	Chiriqui: Boquete	0
MJM 3628	Aulacorhynchus prasinus	Ramphastidae	NO	Female	NO	TREE	YES	NO	NO	Arboreal	Forest	Montane	Chiriqui: Boquete	0
MJM 3629	Basileuterus culicivorus	Parulidae	NO	Female	NO	NO	NO	NO	NO	Arboreal	Open Habitat	Montane	Chiriqui: Boquete	0
MJM 3630	Tangara icterocephala	Thraupidae	NO	Female	NO	NO	NO	NO	NO	Arboreal	Forest	Montane	Chiriqui: Boquete	0
MJM 3631	Tangara icterocephala	Thraupidae	NO		NO	NO	NO	NO	NO	Arboreal	Forest	Montane	Chiriqui: Boquete	0
MJM 3632	Selasphorus scintilla	Trochilidae	NO	Female	NO	NO	NO	NO	NO	Arboreal	Open Habitat	Montane	Chiriqui: Boquete	0
MJM 3633	Elaenia frantzii	Tyrannidae	NO	Female	NO	NO	NO	NO	NO	Arboreal	Open Habitat	Montane	Chiriqui: Boquete	0
MJM 3636	Tangara icterocephala	Thraupidae	NO	Female	NO	NO	NO	NO	NO	Arboreal	Forest	Montane	Chiriqui: Boquete	0
MJM 3637	Amazilia tzacatl	Trochilidae	NO	Female	NO	NO	NO	NO	NO	Arboreal	Open Habitat	Lowland	Chiriqui: Boquete	0
MJM 3638	Colibri thalassinus	Trochilidae	NO	Male	NO	NO	NO	NO	NO	Arboreal	Forest	Montane	Chiriqui: Boquete	0
MJM 3639	Elvira chionura	Trochilidae	NO	Male	NO	NO	NO	NO	NO	Arboreal	Forest	Montane	Chiriqui: Boquete	0
MJM 3641	Amazilia edward	Trochilidae	NO	Male	NO	NO	NO	NO	NO	Arboreal	Open Habitat	Lowland	Chiriqui: Boquete	0
MJM 3643	Amazilia edward	Trochilidae	NO	Female	NO	NO	NO	NO	NO	Arboreal	Open Habitat	Lowland	Chiriqui: Boquete	0
MJM 3646	Euphonia laniirostris	Fringillidae	NO	Female	NO	NO	NO	NO	NO	Arboreal	Open Habitat	Lowland	Chiriqui: Boquete	0
MJM 3647	Aulacorhynchus prasinus	Ramphastidae	NO	Male	NO	TREE	YES	NO	NO	Arboreal	Forest	Montane	Chiriqui: Boquete	0
MJM 3648	Henicorhina leucophrys	Troglodytidae	YES	Male	NO	NO	NO	NO	NO	Terrestrial	Forest	Montane	Chiriqui: Boquete	1
MJM 3649	Amazilia edward	Trochilidae	NO	Female	NO	NO	NO	NO	NO	Arboreal	Open Habitat	Lowland	Chiriqui: Boquete	0
MJM 3650	Florisuga mellivora	Trochilidae	NO	Male	NO	NO	NO	NO	NO	Arboreal	Open Habitat	Lowland	Chiriqui: Boquete	0
MJM 3651	Amazilia edward	Trochilidae	NO	Male	NO	NO	NO	NO	NO	Arboreal	Open Habitat	Lowland	Chiriqui: Boquete	0
MJM 3652	Piranga rubra	Cardinalidae	NO	Male	NO	NO	NO	NO	YES			Migratory	Chiriqui: Boquete	0
MJM 3653	Atlapetes albinucha	Emberizidae	NO	Male	NO	NO	NO	NO	NO	Terrestrial	Forest	Montane	Chiriqui: Boquete	0
MJM 3654	Amazilia edward	Trochilidae	NO	Male	NO	NO	NO	NO	NO	Arboreal	Open Habitat	Lowland	Chiriqui: Boquete	0
MJM 3655	Amazilia tzacatl	Trochilidae	NO	Female	NO	NO	NO	NO	NO	Arboreal	Open Habitat	Lowland	Chiriqui: Boquete	0
MJM 3656	Amazilia edward	Trochilidae	NO	Male	NO	NO	NO	NO	NO	Arboreal	Open Habitat	Lowland	Chiriqui: Boquete	0
MJM 3657	Campylopterus hemileucurus	Trochilidae	NO	Female	NO	NO	NO	NO	NO	Arboreal	Forest	Montane	Chiriqui: Boquete	0
MJM 3658	Amazilia edward	Trochilidae	NO	Male	NO	NO	NO	NO	NO	Arboreal	Open Habitat	Lowland	Chiriqui: Boquete	0
MJM 3659	Eupherusa eximia	Trochilidae	NO	Male	NO	NO	NO	NO	NO	Arboreal	Forest	Montane	Chiriqui: Boquete	0
MJM 3661	Amazilia edward	Trochilidae	NO	Male	NO	NO	NO	NO	NO	Arboreal	Open Habitat	Lowland	Chiriqui: Boquete	0
MJM 3662	Selasphorus scintilla	Trochilidae	NO		NO	NO	NO	NO	NO	Arboreal	Open Habitat	Montane	Chiriqui: Boquete	0
MJM 3663	Tangara gyrola	Thraupidae	NO	Female	NO	NO	NO	NO	NO	Arboreal	Forest	Montane	Chiriqui: Boquete	0
MJM 3664	Campylopterus hemileucurus	Trochilidae	NO	Female	NO	NO	NO	NO	NO	Arboreal	Forest	Montane	Chiriqui: Boquete	0
MJM 3666	Amazilia edward	Trochilidae	NO	Female	NO	NO	NO	NO	NO	Arboreal	Open Habitat	Lowland	Chiriqui: Boquete	0
MJM 3667	Amazilia edward	Trochilidae	NO	Male	NO	NO	NO	NO	NO	Arboreal	Open Habitat	Lowland	Chiriqui: Boquete	0
MJM 3668	Mniotilta varia	Parulidae	NO	Female	YES	NO	NO	NO	YES			Migratory	Chiriqui: Boquete	0
MJM 3669	Colibri thalassinus	Trochilidae	NO	Male	NO	NO	NO	NO	NO	Arboreal	Forest	Montane	Chiriqui: Boquete	0
MJM 3670	Amazilia edward	Trochilidae	NO	Male	NO	NO	NO	NO	NO	Arboreal	Open Habitat	Lowland	Chiriqui: Boquete	0
MJM 3671	Colibri thalassinus	Trochilidae	NO	Male	NO	NO	NO	NO	NO	Arboreal	Forest	Montane	Chiriqui: Boquete	0
MJM 3674	Amazilia tzacatl	Trochilidae	NO	Female	NO	NO	NO	NO	NO	Arboreal	Open Habitat	Lowland	Chiriqui: Boquete	0
MJM 3675	Tangara icterocephala	Thraupidae	NO	Male	NO	NO	NO	NO	NO	Arboreal	Forest	Montane	Chiriqui: Boquete	0
MJM 3676	Zonotrichia capensis	Emberizidae	NO	Female	NO	NO	NO	NO	NO	Terrestrial	Open Habitat	Montane	Chiriqui: Boquete	0
MJM 3678	Spinus psaltria	Fringillidae	NO	Female	NO	NO	NO	NO	NO	Arboreal	Open Habitat	Montane	Chiriqui: Boquete	0
MJM 3679	Thryothorus modestus	Troglodytidae	NO	Male	NO	NO	NO	NO	NO	Terrestrial	Open Habitat	Lowland	Chiriqui: Boquete	0
MJM 3680	Tangara gyrola	Thraupidae	NO	Female	NO	NO	NO	NO	NO	Arboreal	Forest	Montane	Chiriqui: Boquete	0
MJM 3681	Elaenia frantzii	Tyrannidae	NO	Male	NO	NO	NO	NO	NO	Arboreal	Open Habitat	Montane	Chiriqui: Boquete	0
MJM 3683	Calliphlox bryantae	Trochilidae	NO	Male	NO	NO	NO	NO	NO	Arboreal	Open Habitat	Montane	Chiriqui: Boquete	0
MJM 3684	Tangara icterocephala	Thraupidae	NO	Female	NO	NO	NO	NO	NO	Arboreal	Forest	Montane	Chiriqui: Boquete	0
MJM 3685	Piranga bidentata	Cardinalidae	NO	Female	NO	NO	NO	NO	NO	Arboreal	Open Habitat	Montane	Chiriqui: Boquete	0
MJM 3686	Piranga bidentata	Cardinalidae	NO	Male	NO	NO	NO	NO	NO	Arboreal	Open Habitat	Montane	Chiriqui: Boquete	0
MJM 3687	Tangara gyrola	Thraupidae	NO	Male	NO	NO	NO	NO	NO	Arboreal	Forest	Montane	Chiriqui: Boquete	0
MJM 3688	Tangara gyrola	Thraupidae	NO	Female	NO	NO	NO	NO	NO	Arboreal	Forest	Montane	Chiriqui: Boquete	0
MJM 3689	Tiaris olivaceus	Emberizidae	NO	Male	NO	NO	NO	NO	NO	Terrestrial	Open Habitat	Lowland	Chiriqui: Boquete	0
MJM 3691	Amazilia edward	Trochilidae	NO	Male	NO	NO	NO	NO	NO	Arboreal	Open Habitat	Lowland	Chiriqui: Boquete	0
MJM 3694	Amazilia edward	Trochilidae	NO	Male	NO	NO	NO	NO	NO	Arboreal	Open Habitat	Lowland	Chiriqui: Boquete	0
MJM 3696	Amazilia edward	Trochilidae	NO	Female	NO	NO	NO	NO	NO	Arboreal	Open Habitat	Lowland	Chiriqui: Boquete	0
MJM 3697	Amazilia edward	Trochilidae	NO	Male	NO	NO	NO	NO	NO	Arboreal	Open Habitat	Lowland	Chiriqui: Boquete	0
MJM 3700	Atlapetes albinucha	Emberizidae	NO	Male	NO	NO	NO	NO	NO	Terrestrial	Forest	Montane	Chiriqui: Boquete	0
MJM 3702	Lepidocolaptes souleyetii	Furnariidae	NO	Male	YES	TREE	YES	NO	NO	Arboreal	Open Habitat	Lowland	Chiriqui: Boquete	0
MJM 3703	Amazilia edward	Trochilidae	NO	Female	NO	NO	NO	NO	NO	Arboreal	Open Habitat	Lowland	Chiriqui: Boquete	0
MJM 3704	Myiopagis viridicata	Tyrannidae	NO	Male	NO	NO	NO	NO	NO	Arboreal	Forest	Lowland	Chiriqui: Boquete	0
MJM 3705	Zimmerius vilissimus	Tyrannidae	NO	Male	NO	NO	NO	NO	NO	Arboreal	Open Habitat	Lowland	Chiriqui: Boquete	0
MJM 3706	Basileuterus culicivorus	Parulidae	NO	Female	NO	NO	NO	NO	NO	Arboreal	Open Habitat	Montane	Chiriqui: Boquete	0
MJM 3710	Amazilia edward	Trochilidae	NO	Female	NO	NO	NO	NO	NO	Arboreal	Open Habitat	Lowland	Chiriqui: Boquete	0
MJM 3711	Amazilia edward	Trochilidae	NO	Male	NO	NO	NO	NO	NO	Arboreal	Open Habitat	Lowland	Chiriqui: Boquete	0
MJM 3712	Amazilia tzacatl	Trochilidae	NO	Male	NO	NO	NO	NO	NO	Arboreal	Open Habitat	Lowland	Chiriqui: Boquete	0
MJM 3714	Amazilia tzacatl	Trochilidae	NO	Female	NO	NO	NO	NO	NO	Arboreal	Open Habitat	Lowland	Chiriqui: Boquete	0
MJM 3716	Zonotrichia capensis	Emberizidae	NO	Female	NO	NO	NO	NO	NO	Terrestrial	Open Habitat	Montane	Chiriqui: Boquete	0
MJM 3717	Amazilia edward	Trochilidae	NO	Male	NO	NO	NO	NO	NO	Arboreal	Open Habitat	Lowland	Chiriqui: Boquete	0
MJM 3718	Elvira chionura	Trochilidae	NO	Female	NO	NO	NO	NO	NO	Arboreal	Forest	Montane	Chiriqui: Boquete	0
MJM 3719	Habia rubica	Cardinalidae	NO	Male	NO	NO	NO	NO	NO	Terrestrial	Forest	Lowland	Chiriqui: Boquete	0
MJM 3720	Amazilia tzacatl	Trochilidae	NO	Female	NO	NO	NO	NO	NO	Arboreal	Open Habitat	Lowland	Chiriqui: Boquete	0
MJM 3726	Turdus obsoletus	Turdidae	NO	Female	NO	NO	NO	NO	NO	Terrestrial	Forest	Montane	Chiriqui: Boquete	0
MJM 3728	Sittasomus griseicapillus	Furnariidae	NO	Male	YES	TREE	YES	NO	NO	Arboreal	Forest	Montane	Chiriqui: Boquete	0
MJM 3729	Saltator maximus	Thraupidae	NO	Female	NO	NO	NO	NO	NO	Arboreal	Open Habitat	Lowland	Chiriqui: Boquete	0
MJM 3730	Tiaris olivaceus	Emberizidae	NO	Male	NO	NO	NO	NO	NO	Terrestrial	Open Habitat	Lowland	Chiriqui: Boquete	0
MJM 3731	Campylopterus hemileucurus	Trochilidae	NO	Female	NO	NO	NO	NO	NO	Arboreal	Forest	Montane	Chiriqui: Boquete	0
MJM 3734	Atlapetes albinucha	Emberizidae	NO	Male	NO	NO	NO	NO	NO	Terrestrial	Forest	Montane	Chiriqui: Boquete	0
MJM 3735	Cardellina canadensis	Parulidae	NO	Female	NO	NO	NO	NO	YES			Migratory	Chiriqui: Boquete	0
MJM 3741	Amazilia edward	Trochilidae	NO	Female	NO	NO	NO	NO	NO	Arboreal	Open Habitat	Lowland	Chiriqui: Boquete	0
MJM 3743	Colibri thalassinus	Trochilidae	NO	Male	NO	NO	NO	NO	NO	Arboreal	Forest	Montane	Chiriqui: Boquete	0
MJM 3744	Amazilia edward	Trochilidae	NO	Male	NO	NO	NO	NO	NO	Arboreal	Open Habitat	Lowland	Chiriqui: Boquete	0
MJM 3745	Elaenia frantzii	Tyrannidae	NO	Male	NO	NO	NO	NO	NO	Arboreal	Open Habitat	Montane	Chiriqui: Boquete	0
MJM 3746	Elaenia frantzii	Tyrannidae	NO	Female	NO	NO	NO	NO	NO	Arboreal	Open Habitat	Montane	Chiriqui: Boquete	0
MJM 3747	Zonotrichia capensis	Emberizidae	NO	Female	NO	NO	NO	NO	NO	Terrestrial	Open Habitat	Montane	Chiriqui: Boquete	0
MJM 3748	Tiaris olivaceus	Emberizidae	NO	Male	NO	NO	NO	NO	NO	Terrestrial	Open Habitat	Lowland	Chiriqui: Boquete	0
MJM 3749	Tangara gyrola	Thraupidae	NO	Male	NO	NO	NO	NO	NO	Arboreal	Forest	Montane	Chiriqui: Boquete	0
MJM 3750	Thraupis episcopus	Thraupidae	NO	Female	NO	NO	NO	NO	NO	Arboreal	Open Habitat	Lowland	Chiriqui: Boquete	0
MJM 3755	Thraupis episcopus	Thraupidae	NO		NO	NO	NO	NO	NO	Arboreal	Open Habitat	Lowland	Chiriqui: Boquete	0
MJM 3756	Tangara gyrola	Thraupidae	NO		NO	NO	NO	NO	NO	Arboreal	Forest	Montane	Chiriqui: Boquete	0
MJM 3757	Sittasomus griseicapillus	Furnariidae	NO		YES	TREE	YES	NO	NO	Arboreal	Forest	Montane	Chiriqui: Boquete	0
MJM 3758	Elaenia frantzii	Tyrannidae	NO	Male	NO	NO	NO	NO	NO	Arboreal	Open Habitat	Montane	Chiriqui: Boquete	0
MJM 3760	Tiaris olivaceus	Emberizidae	NO	Female	NO	NO	NO	NO	NO	Terrestrial	Open Habitat	Lowland	Chiriqui: Boquete	0
MJM 3761	Campylopterus hemileucurus	Trochilidae	NO	Male	NO	NO	NO	NO	NO	Arboreal	Forest	Montane	Chiriqui: Boquete	0
MJM 3762	Calliphlox bryantae	Trochilidae	NO	Male	NO	NO	NO	NO	NO	Arboreal	Open Habitat	Montane	Chiriqui: Boquete	0
MJM 3765	Amazilia edward	Trochilidae	NO	Female	NO	NO	NO	NO	NO	Arboreal	Open Habitat	Lowland	Chiriqui: Boquete	0
MJM 3766	Amazilia edward	Trochilidae	NO	Female	NO	NO	NO	NO	NO	Arboreal	Open Habitat	Lowland	Chiriqui: Boquete	0
MJM 3767	Amazilia tzacatl	Trochilidae	NO	Male	NO	NO	NO	NO	NO	Arboreal	Open Habitat	Lowland	Chiriqui: Boquete	0
MJM 3770	Amazilia edward	Trochilidae	NO	Male	NO	NO	NO	NO	NO	Arboreal	Open Habitat	Lowland	Chiriqui: Boquete	0
MJM 3773	Selasphorus scintilla	Trochilidae	NO	Female	NO	NO	NO	NO	NO	Arboreal	Open Habitat	Montane	Chiriqui: Boquete	0
MJM 3774	Selasphorus scintilla	Trochilidae	NO	Male	NO	NO	NO	NO	NO	Arboreal	Open Habitat	Montane	Chiriqui: Boquete	0
MJM 3776	Zimmerius vilissimus	Tyrannidae	NO	Male	NO	NO	NO	NO	NO	Arboreal	Open Habitat	Lowland	Chiriqui: Boquete	0
MJM 3777	Claravis mondetoura	Columbidae	NO	Male	NO	NO	NO	NO	NO	Terrestrial	Forest	Montane	Chiriqui: Boquete	0
MJM 3779	Habia rubica	Cardinalidae	NO	Male	NO	NO	NO	NO	NO	Terrestrial	Forest	Lowland	Chiriqui: Boquete	0
MJM 3782	Catharus aurantiirostris	Turdidae	NO	Male	NO	NO	NO	NO	NO	Terrestrial	Forest	Montane	Chiriqui: Boquete	0
MJM 3787	Zonotrichia capensis	Emberizidae	NO	Male	NO	NO	NO	NO	NO	Terrestrial	Open Habitat	Montane	Chiriqui: Boquete	0
MJM 3788	Eupherusa eximia	Trochilidae	NO	Male	NO	NO	NO	NO	NO	Arboreal	Forest	Montane	Chiriqui: Boquete	0
MJM 3790	Myadestes melanops	Turdidae	NO	Female	NO	NO	NO	NO	NO	Arboreal	Forest	Montane	Chiriqui: Boquete	0
MJM 3794	Pyrrhura hoffmanni	Psittacidae	NO	Male	NO	TREE	YES	NO	NO	Arboreal	Forest	Montane	Chiriqui: Boquete	0
MJM 3795	Veniliornis fumigatus	Picidae	NO	Female	YES	TREE	YES	NO	NO	Arboreal	Forest	Montane	Chiriqui: Boquete	0
MJM 3796	Melanerpes rubricapillus	Picidae	NO	Male	YES	TREE	YES	NO	NO	Arboreal	Open Habitat	Lowland	Chiriqui: Boquete	0
MJM 3797	Piranga bidentata	Cardinalidae	NO	Male	NO	NO	NO	NO	NO	Arboreal	Open Habitat	Montane	Chiriqui: Boquete	0
MJM 3803	Piranga bidentata	Cardinalidae	NO		NO	NO	NO	NO	NO	Arboreal	Open Habitat	Montane	Chiriqui: Boquete	0
MJM 3805	Piranga bidentata	Cardinalidae	NO	Female	NO	NO	NO	NO	NO	Arboreal	Open Habitat	Montane	Chiriqui: Boquete	0
MJM 3809	Atlapetes albinucha	Emberizidae	YES	Female	NO	NO	NO	NO	NO	Terrestrial	Forest	Montane	Chiriqui: Boquete	12	Haemaphysalis sp. (1)
MJM 3811	Tiaris olivaceus	Emberizidae	NO	Male	NO	NO	NO	NO	NO	Terrestrial	Open Habitat	Lowland	Chiriqui: Boquete	0
MJM 3813	Premnoplex brunnescens	Furnariidae	NO	Female	YES	TREE	YES	NO	NO	Arboreal	Forest	Montane	Chiriqui: Boquete	0
MJM 3816	Arremon brunneinucha	Emberizidae	NO	Female	NO	NO	NO	NO	NO	Terrestrial	Forest	Montane	Chiriqui: Boquete	0
MJM 3817	Arremon brunneinucha	Emberizidae	NO		NO	NO	NO	NO	NO	Terrestrial	Forest	Montane	Chiriqui: Boquete	0
MJM 3819	Arremon brunneinucha	Emberizidae	NO	Male	NO	NO	NO	NO	NO	Terrestrial	Forest	Montane	Chiriqui: Boquete	0
MJM 3820	Turdus grayi	Turdidae	NO	Female	NO	NO	NO	NO	NO	Terrestrial	Open Habitat	Lowland	Chiriqui: Boquete	0
MJM 3822	Piaya cayana	Cuculidae	NO	Female	NO	NO	NO	NO	NO	Arboreal	Forest	Lowland	Chiriqui: Boquete	0
MJM 3825	Atlapetes albinucha	Emberizidae	NO	Male	NO	NO	NO	NO	NO	Terrestrial	Forest	Montane	Chiriqui: Boquete	0
MJM 3826	Atlapetes albinucha	Emberizidae	NO	Female	NO	NO	NO	NO	NO	Terrestrial	Forest	Montane	Chiriqui: Boquete	0
MJM 3827	Arremon brunneinucha	Emberizidae	NO	Male	NO	NO	NO	NO	NO	Terrestrial	Forest	Montane	Chiriqui: Boquete	0
MJM 3829	Eupherusa eximia	Trochilidae	NO	Male	NO	NO	NO	NO	NO	Arboreal	Forest	Montane	Chiriqui: Boquete	0
MJM 3835	Catharus aurantiirostris	Turdidae	NO	Male	NO	NO	NO	NO	NO	Terrestrial	Forest	Montane	Chiriqui: Boquete	0
MJM 3836	Thraupis episcopus	Thraupidae	NO	Male	NO	NO	NO	NO	NO	Arboreal	Open Habitat	Lowland	Chiriqui: Boquete	0
MJM 3838	Setophaga fusca	Parulidae	NO		NO	NO	NO	NO	YES			Migratory	Chiriqui: Boquete	0
MJM 3840	Tangara gyrola	Thraupidae	NO	Female	NO	NO	NO	NO	NO	Arboreal	Forest	Montane	Chiriqui: Boquete	0
MJM 3841	Piranga bidentata	Cardinalidae	NO	Male	NO	NO	NO	NO	NO	Arboreal	Open Habitat	Montane	Chiriqui: Boquete	0
MJM 3842	Arremon brunneinucha	Emberizidae	NO	Male	NO	NO	NO	NO	NO	Terrestrial	Forest	Montane	Chiriqui: Boquete	0
MJM 3844	Zimmerius vilissimus	Tyrannidae	NO	Male	NO	NO	NO	NO	NO	Arboreal	Open Habitat	Lowland	Chiriqui: Boquete	0
MJM 3845	Melanerpes formicivorus	Picidae	NO	Female	YES	TREE	YES	NO	NO	Arboreal	Forest	Montane	Chiriqui: Boquete	0
MJM 3846	Melanerpes formicivorus	Picidae	NO	Male	YES	TREE	YES	NO	NO	Arboreal	Forest	Montane	Chiriqui: Boquete	0
MJM 3848	Aulacorhynchus prasinus	Ramphastidae	NO	Male	NO	TREE	YES	NO	NO	Arboreal	Forest	Montane	Chiriqui: Boquete	0
MJM 3849	Atlapetes albinucha	Emberizidae	NO	Female	NO	NO	NO	NO	NO	Terrestrial	Forest	Montane	Chiriqui: Boquete	0
MJM 3853	Catharus ustulatus	Turdidae	NO	Female	NO	NO	NO	NO	YES			Migratory	Chiriqui: Boquete	0
MJM 3867	Sittasomus griseicapillus	Furnariidae	NO	Male	YES	TREE	YES	NO	NO	Arboreal	Forest	Montane	Chiriqui: Boquete	0
MJM 3868	Myadestes melanops	Turdidae	NO	Female	NO	NO	NO	NO	NO	Arboreal	Forest	Montane	Chiriqui: Boquete	0
MJM 3869	Piranga bidentata	Cardinalidae	NO	Male	NO	NO	NO	NO	NO	Arboreal	Open Habitat	Montane	Chiriqui: Boquete	0
MJM 3871	Thryothorus rutilus	Troglodytidae	NO	Female	NO	NO	NO	NO	NO	Terrestrial	Open Habitat	Lowland	Chiriqui: Boquete	0
MJM 3872	Thryothorus rutilus	Troglodytidae	NO	Male	NO	NO	NO	NO	NO	Terrestrial	Open Habitat	Lowland	Chiriqui: Boquete	0
MJM 3874	Sittasomus griseicapillus	Furnariidae	NO	Male	YES	TREE	YES	NO	NO	Arboreal	Forest	Montane	Chiriqui: Boquete	0
MJM 3875	Piranga leucoptera	Cardinalidae	NO	Male	NO	NO	NO	NO	NO	Arboreal	Open Habitat	Montane	Chiriqui: Boquete	0
MJM 3876	Elaenia frantzii	Tyrannidae	NO	Female	NO	NO	NO	NO	NO	Arboreal	Open Habitat	Montane	Chiriqui: Boquete	0
MJM 3877	Elaenia frantzii	Tyrannidae	NO	Female	NO	NO	NO	NO	NO	Arboreal	Open Habitat	Montane	Chiriqui: Boquete	0
MJM 3879	Piranga rubra	Cardinalidae	NO	Female	NO	NO	NO	NO	YES			Migratory	Chiriqui: Boquete	0
MJM 3880	Thryothorus modestus	Troglodytidae	NO	Male	NO	NO	NO	NO	NO	Terrestrial	Open Habitat	Lowland	Chiriqui: Boquete	0
MJM 3882	Spinus psaltria	Fringillidae	NO	Female	NO	NO	NO	NO	NO	Arboreal	Open Habitat	Montane	Chiriqui: Boquete	0
MJM 3884	Aulacorhynchus prasinus	Ramphastidae	NO	Male	NO	TREE	YES	NO	NO	Arboreal	Forest	Montane	Chiriqui: Boquete	0
MJM 3885	Melanerpes formicivorus	Picidae	NO	Male	YES	TREE	YES	NO	NO	Arboreal	Forest	Montane	Chiriqui: Boquete	0
MJM 3886	Melanerpes formicivorus	Picidae	NO	Female	YES	TREE	YES	NO	NO	Arboreal	Forest	Montane	Chiriqui: Boquete	0
MJM 3887	Melanerpes formicivorus	Picidae	NO	Male	YES	TREE	YES	NO	NO	Arboreal	Forest	Montane	Chiriqui: Boquete	0
MJM 3888	Melanerpes formicivorus	Picidae	NO	Male	YES	TREE	YES	NO	NO	Arboreal	Forest	Montane	Chiriqui: Boquete	0
MJM 3900	Atlapetes albinucha	Emberizidae	NO	Female	NO	NO	NO	NO	NO	Terrestrial	Forest	Montane	Chiriqui: Boquete	0
MJM 3901	Atlapetes albinucha	Emberizidae	NO	Female	NO	NO	NO	NO	NO	Terrestrial	Forest	Montane	Chiriqui: Boquete	0
MJM 3902	Catharus aurantiirostris	Turdidae	NO	Female	NO	NO	NO	NO	NO	Terrestrial	Forest	Montane	Chiriqui: Boquete	0
MJM 3903	Saltator striatipectus	Thraupidae	NO	Male	NO	NO	NO	NO	NO	Terrestrial	Open Habitat	Lowland	Chiriqui: Boquete	0
MJM 3904	Atlapetes albinucha	Emberizidae	NO	Female	NO	NO	NO	NO	NO	Terrestrial	Forest	Montane	Chiriqui: Boquete	0
MJM 3906	Mionectes olivaceus	Tyrannidae	NO	Female	NO	NO	NO	NO	NO	Arboreal	Forest	Montane	Chiriqui: Boquete	0
MJM 3908	Atlapetes albinucha	Emberizidae	NO	Female	NO	NO	NO	NO	NO	Terrestrial	Forest	Montane	Chiriqui: Boquete	0
MJM 3909	Selasphorus scintilla	Trochilidae	NO	Female	NO	NO	NO	NO	NO	Arboreal	Open Habitat	Montane	Chiriqui: Boquete	0
MJM 3914	Cardellina pusilla	Parulidae	NO	Male	NO	NO	NO	NO	YES			Migratory	Chiriqui: Boquete	0
MJM 3928	Elaenia frantzii	Tyrannidae	NO	Female	NO	NO	NO	NO	NO	Arboreal	Open Habitat	Montane	Chiriqui: Boquete	0
MJM 3931	Eupherusa eximia	Trochilidae	NO	Male	NO	NO	NO	NO	NO	Arboreal	Forest	Montane	Chiriqui: Boquete	0
MJM 3932	Lampornis castaneoventris	Trochilidae	NO	Male	NO	NO	NO	NO	NO	Arboreal	Open Habitat	Montane	Chiriqui: Boquete	0
MJM 3936	Empidonax traillii	Tyrannidae	NO	Female	NO	NO	NO	NO	YES			Migratory	Chiriqui: Boquete	0
MJM 3938	Rhodinocichla rosea	Thraupidae	NO	Female	NO	NO	NO	NO	NO	Terrestrial	Forest	Lowland	Chiriqui: Boquete	0
MJM 3939	Dacnis venusta	Thraupidae	NO	Male	NO	NO	NO	NO	NO	Arboreal	Forest	Montane	Chiriqui: Boquete	0
MJM 3940	Thryothorus modestus	Troglodytidae	NO	Male	NO	NO	NO	NO	NO	Terrestrial	Open Habitat	Lowland	Chiriqui: Boquete	0
MJM 3941	Piranga olivacea	Cardinalidae	NO	Male	NO	NO	NO	NO	NO	Arboreal	Open Habitat	Montane	Chiriqui: Boquete	0
MJM 3942	Troglodytes ochraceus	Troglodytidae	NO	Female	NO	NO	NO	NO	NO	Terrestrial	Open Habitat	Montane	Chiriqui: Boquete	0
MJM 3949	Synallaxis brachyura	Furnariidae	NO	Male	NO	NO	NO	NO	NO	Terrestrial	Open Habitat	Lowland	Bocas del Toro: Rio Changuinola	0
MJM 3951	Amazilia amabilis	Trochilidae	NO	Male	NO	NO	NO	NO	NO	Arboreal	Forest	Lowland	Bocas del Toro: Rio Changuinola	0
MJM 3953	Microcerculus marginatus	Troglodytidae	YES	Female	NO	NO	NO	NO	NO	Terrestrial	Forest	Lowland	Bocas del Toro: Rio Changuinola	1	Amblyomma calcaratum (1)
MJM 3955	Amazilia tzacatl	Trochilidae	NO	Female	NO	NO	NO	NO	NO	Arboreal	Open Habitat	Lowland	Bocas del Toro: Rio Changuinola	0
MJM 3956	Phaethornis longirostris	Trochilidae	NO	Male	NO	NO	NO	NO	NO	Arboreal	Forest	Lowland	Bocas del Toro: Rio Changuinola	0
MJM 3957	Sporophila americana	Emberizidae	NO	Male	NO	NO	NO	NO	NO	Terrestrial	Open Habitat	Lowland	Bocas del Toro: Rio Changuinola	0
MJM 3960	Oryzoborus funereus	Emberizidae	NO	Male	NO	NO	NO	NO	NO	Terrestrial	Open Habitat	Lowland	Bocas del Toro: Rio Changuinola	0
MJM 3963	Myrmeciza exsul	Thamnophilidae	NO	Male	NO	NO	NO	NO	NO	Terrestrial	Forest	Lowland	Bocas del Toro: Rio Changuinola	0
MJM 3964	Sclerurus guatemalensis	Furnariidae	NO	Female	NO	GROUND	NO	YES	NO	Terrestrial	Forest	Lowland	Bocas del Toro: Rio Changuinola	0
MJM 3967	Mionectes oleagineus	Tyrannidae	NO	Male	NO	NO	NO	NO	NO	Arboreal	Forest	Lowland	Bocas del Toro: Rio Changuinola	0
MJM 3968	Leptotila cassini	Columbidae	NO	Male	NO	NO	NO	NO	NO	Terrestrial	Forest	Lowland	Bocas del Toro: Rio Changuinola	0
MJM 3969	Euphonia gouldi	Fringillidae	NO	Female	NO	NO	NO	NO	NO	Arboreal	Open Habitat	Lowland	Bocas del Toro: Rio Changuinola	0
MJM 3977	Phaethornis longirostris	Trochilidae	NO	Male	NO	NO	NO	NO	NO	Arboreal	Forest	Lowland	Bocas del Toro: Rio Changuinola	0
MJM 3978	Pipra mentalis	Pipridae	NO	Male	NO	NO	NO	NO	NO	Arboreal	Forest	Lowland	Bocas del Toro: Rio Changuinola	0
MJM 3985	Phaethornis longirostris	Trochilidae	NO	Male	NO	NO	NO	NO	NO	Arboreal	Forest	Lowland	Bocas del Toro: Rio Changuinola	0
MJM 3986	Phaethornis longirostris	Trochilidae	NO	Male	NO	NO	NO	NO	NO	Arboreal	Forest	Lowland	Bocas del Toro: Rio Changuinola	0
MJM 3987	Euphonia gouldi	Fringillidae	NO	Male	NO	NO	NO	NO	NO	Arboreal	Open Habitat	Lowland	Bocas del Toro: Rio Changuinola	0
MJM 3990	Terenotriccus erythrurus	Tyrannidae	NO	Female	NO	NO	NO	NO	NO	Arboreal	Forest	Lowland	Bocas del Toro: Rio Changuinola	0
MJM 4000	Thraupis episcopus	Thraupidae	NO	Male	NO	NO	NO	NO	NO	Arboreal	Open Habitat	Lowland	Bocas del Toro: Rio Changuinola	0
MJM 4002	Mionectes oleagineus	Tyrannidae	NO	Female	NO	NO	NO	NO	NO	Arboreal	Forest	Lowland	Bocas del Toro: Rio Changuinola	0
MJM 4003	Glyphorynchus spirurus	Furnariidae	NO	Female	YES	TREE	YES	NO	NO	Arboreal	Forest	Lowland	Bocas del Toro: Rio Changuinola	0
MJM 4007	Ramphocelus passerinii	Thraupidae	NO	Male	NO	NO	NO	NO	NO	Arboreal	Open Habitat	Lowland	Bocas del Toro: Rio Changuinola	0
MJM 4008	Ramphocelus passerinii	Thraupidae	NO	Male	NO	NO	NO	NO	NO	Arboreal	Open Habitat	Lowland	Bocas del Toro: Rio Changuinola	0
MJM 4012	Terenotriccus erythrurus	Tyrannidae	NO	Male	NO	NO	NO	NO	NO	Arboreal	Forest	Lowland	Bocas del Toro: Rio Changuinola	0
MJM 4013	Epinecrophylla fulviventris	Thamnophilidae	NO	Male	NO	NO	NO	NO	NO	Arboreal	Forest	Lowland	Bocas del Toro: Rio Changuinola	0
MJM 4014	Epinecrophylla fulviventris	Thamnophilidae	NO		NO	NO	NO	NO	NO	Arboreal	Forest	Lowland	Bocas del Toro: Rio Changuinola	0
MJM 4015	Epinecrophylla fulviventris	Thamnophilidae	NO	Female	NO	NO	NO	NO	NO	Arboreal	Forest	Lowland	Bocas del Toro: Rio Changuinola	0
MJM 4017	Terenotriccus erythrurus	Tyrannidae	NO	Male	NO	NO	NO	NO	NO	Arboreal	Forest	Lowland	Bocas del Toro: Rio Changuinola	0
MJM 4023	Synallaxis brachyura	Furnariidae	NO	Male	NO	NO	NO	NO	NO	Terrestrial	Open Habitat	Lowland	Bocas del Toro: Rio Changuinola	0
MJM 4024	Dendrocincla fuliginosa	Furnariidae	YES	Female	YES	TREE	YES	NO	NO	Arboreal	Forest	Lowland	Bocas del Toro: Rio Changuinola	2	Amblyomma varium (1)
MJM 4026	Platyrinchus coronatus	Tyrannidae	NO	Male	NO	NO	NO	NO	NO	Arboreal	Forest	Lowland	Bocas del Toro: Rio Changuinola	0
MJM 4027	Platyrinchus coronatus	Tyrannidae	NO	Female	NO	NO	NO	NO	NO	Arboreal	Forest	Lowland	Bocas del Toro: Rio Changuinola	0
MJM 4029	Mionectes oleagineus	Tyrannidae	NO	Male	NO	NO	NO	NO	NO	Arboreal	Forest	Lowland	Bocas del Toro: Rio Changuinola	0
MJM 4030	Pipra mentalis	Pipridae	NO	Male	NO	NO	NO	NO	NO	Arboreal	Forest	Lowland	Bocas del Toro: Rio Changuinola	0
MJM 4032	Amazilia tzacatl	Trochilidae	NO	Female	NO	NO	NO	NO	NO	Arboreal	Open Habitat	Lowland	Bocas del Toro: Rio Changuinola	0
MJM 4034	Arremonops conirostris	Emberizidae	NO	Female	NO	NO	NO	NO	NO	Terrestrial	Open Habitat	Lowland	Bocas del Toro: Rio Changuinola	0
MJM 4035	Glyphorynchus spirurus	Furnariidae	NO	Female	YES	TREE	YES	NO	NO	Arboreal	Forest	Lowland	Bocas del Toro: Rio Changuinola	0
MJM 4037	Xiphorhynchus susurrans	Furnariidae	YES	Female	YES	TREE	YES	NO	NO	Arboreal	Forest	Lowland	Bocas del Toro: Rio Changuinola	1	Amblyomma varium (1)
MJM 4039	Platyrinchus coronatus	Tyrannidae	NO	Male	NO	NO	NO	NO	NO	Arboreal	Forest	Lowland	Bocas del Toro: Rio Changuinola	0
MJM 4041	Pipra coronata	Pipridae	NO	Female	NO	NO	NO	NO	NO	Arboreal	Forest	Lowland	Bocas del Toro: Rio Changuinola	0
MJM 4042	Pipra mentalis	Pipridae	NO	Female	NO	NO	NO	NO	NO	Arboreal	Forest	Lowland	Bocas del Toro: Rio Changuinola	0
MJM 4043	Glyphorynchus spirurus	Furnariidae	NO	Female	YES	TREE	YES	NO	NO	Arboreal	Forest	Lowland	Bocas del Toro: Rio Changuinola	0
MJM 4046	Volatinia jacarina	Emberizidae	NO	Female	NO	NO	NO	NO	NO	Terrestrial	Open Habitat	Lowland	Bocas del Toro: Rio Changuinola	0
MJM 4048	Tachyphonus rufus	Thraupidae	NO	Male	NO	NO	NO	NO	NO	Arboreal	Forest	Lowland	Bocas del Toro: Rio Changuinola	0
MJM 4049	Henicorhina leucosticta	Troglodytidae	NO	Male	NO	NO	NO	NO	NO	Terrestrial	Forest	Lowland	Bocas del Toro: Rio Changuinola	0
MJM 4057	Ramphocelus passerinii	Thraupidae	NO	Male	NO	NO	NO	NO	NO	Arboreal	Open Habitat	Lowland	Bocas del Toro: Rio Changuinola	0
MJM 4058	Ramphocelus passerinii	Thraupidae	NO	Female	NO	NO	NO	NO	NO	Arboreal	Open Habitat	Lowland	Bocas del Toro: Rio Changuinola	0
MJM 4059	Ramphocelus passerinii	Thraupidae	NO	Male	NO	NO	NO	NO	NO	Arboreal	Open Habitat	Lowland	Bocas del Toro: Rio Changuinola	0
MJM 4061	Arremonops conirostris	Emberizidae	YES	Female	NO	NO	NO	NO	NO	Terrestrial	Open Habitat	Lowland	Bocas del Toro: Rio Changuinola	6	Amblyomma nodosum (3)
MJM 4062	Contopus cooperi	Tyrannidae	NO	Female	NO	NO	NO	NO	YES			Migratory	Bocas del Toro: Rio Changuinola	0
MJM 4064	Sporophila americana	Emberizidae	NO	Female	NO	NO	NO	NO	NO	Terrestrial	Open Habitat	Lowland	Bocas del Toro: Rio Changuinola	0
MJM 4065	Saltator maximus	Thraupidae	NO	Female	NO	NO	NO	NO	NO	Arboreal	Open Habitat	Lowland	Bocas del Toro: Rio Changuinola	0
MJM 4067	Oryzoborus funereus	Emberizidae	NO	Female	NO	NO	NO	NO	NO	Terrestrial	Open Habitat	Lowland	Bocas del Toro: Rio Changuinola	0
MJM 4073	Thryothorus nigricapillus	Troglodytidae	NO	Female	NO	NO	NO	NO	NO	Terrestrial	Forest	Lowland	Bocas del Toro: Rio Changuinola	0
MJM 4075	Oryzoborus funereus	Emberizidae	NO	Male	NO	NO	NO	NO	NO	Terrestrial	Open Habitat	Lowland	Bocas del Toro: Rio Changuinola	0
MJM 4076	Threnetes ruckeri	Trochilidae	NO	Male	NO	NO	NO	NO	NO	Arboreal	Forest	Lowland	Bocas del Toro: Rio Changuinola	0
MJM 4078	Myrmeciza exsul	Thamnophilidae	NO	Male	NO	NO	NO	NO	NO	Terrestrial	Forest	Lowland	Bocas del Toro: Rio Changuinola	0
MJM 4079	Myrmeciza exsul	Thamnophilidae	NO	Female	NO	NO	NO	NO	NO	Terrestrial	Forest	Lowland	Bocas del Toro: Rio Changuinola	0
MJM 4080	Icterus galbula	Icteridae	NO	Female	NO	NO	NO	NO	YES			Migratory	Bocas del Toro: Rio Changuinola	0
MJM 4081	Saltator maximus	Thraupidae	NO	Female	NO	NO	NO	NO	NO	Arboreal	Open Habitat	Lowland	Bocas del Toro: Rio Changuinola	0
MJM 4082	Phaethornis longirostris	Trochilidae	NO	Male	NO	NO	NO	NO	NO	Arboreal	Forest	Lowland	Bocas del Toro: Rio Changuinola	0
MJM 4085	Dendrocincla fuliginosa	Furnariidae	NO	Male	YES	TREE	YES	NO	NO	Arboreal	Forest	Lowland	Bocas del Toro: Rio Changuinola	0
MJM 4086	Contopus cooperi	Tyrannidae	NO	Male	NO	NO	NO	NO	YES			Migratory	Bocas del Toro: Rio Changuinola	0
MJM 4087	Euphonia gouldi	Fringillidae	NO	Male	NO	NO	NO	NO	NO	Arboreal	Open Habitat	Lowland	Bocas del Toro: Rio Changuinola	0
MJM 4092	Thryothorus nigricapillus	Troglodytidae	NO	Male	NO	NO	NO	NO	NO	Terrestrial	Forest	Lowland	Bocas del Toro: Rio Changuinola	0
MJM 4093	Geothlypis semiflava	Parulidae	NO	Female	NO	NO	NO	NO	NO	Terrestrial	Open Habitat	Lowland	Bocas del Toro: Rio Changuinola	0
MJM 4097	Tachyphonus delatrii	Thraupidae	NO	Male	NO	NO	NO	NO	NO	Arboreal	Forest	Lowland	Bocas del Toro: Rio Changuinola	0
MJM 4098	Tachyphonus delatrii	Thraupidae	NO	Male	NO	NO	NO	NO	NO	Arboreal	Forest	Lowland	Bocas del Toro: Rio Changuinola	0
MJM 4100	Myrmeciza exsul	Thamnophilidae	NO	Male	NO	NO	NO	NO	NO	Terrestrial	Forest	Lowland	Bocas del Toro: Rio Changuinola	0
MJM 4104	Threnetes ruckeri	Trochilidae	NO	Male	NO	NO	NO	NO	NO	Arboreal	Forest	Lowland	Bocas del Toro: Rio Changuinola	0
MJM 4107	Glyphorynchus spirurus	Furnariidae	NO	Female	YES	TREE	YES	NO	NO	Arboreal	Forest	Lowland	Bocas del Toro: Rio Changuinola	0
MJM 4108	Tangara inornata	Thraupidae	NO	Male	NO	NO	NO	NO	NO	Arboreal	Open Habitat	Lowland	Bocas del Toro: Rio Changuinola	0
MJM 4109	Tangara inornata	Thraupidae	NO	Male	NO	NO	NO	NO	NO	Arboreal	Open Habitat	Lowland	Bocas del Toro: Rio Changuinola	0
MJM 4110	Leucopternis semiplumbeus	Accipitridae	NO	Male	NO	NO	NO	NO	NO	Arboreal	Forest	Lowland	Bocas del Toro: Rio Changuinola	0
MJM 4111	Glyphorynchus spirurus	Furnariidae	NO	Male	YES	TREE	YES	NO	NO	Arboreal	Forest	Lowland	Bocas del Toro: Rio Changuinola	0
MJM 4112	Microcerculus marginatus	Troglodytidae	NO	Male	NO	NO	NO	NO	NO	Terrestrial	Forest	Lowland	Bocas del Toro: Rio Changuinola	0
MJM 4113	Myrmeciza exsul	Thamnophilidae	NO	Male	NO	NO	NO	NO	NO	Terrestrial	Forest	Lowland	Bocas del Toro: Rio Changuinola	0
MJM 4115	Empidonax traillii	Tyrannidae	NO	Male	NO	NO	NO	NO	YES			Migratory	Bocas del Toro: Rio Changuinola	0
MJM 4119	Oryzoborus funereus	Emberizidae	NO	Male	NO	NO	NO	NO	NO	Terrestrial	Open Habitat	Lowland	Bocas del Toro: Rio Changuinola	0
MJM 4121	Xenops minutus	Furnariidae	NO	Male	YES	TREE	YES	NO	NO	Arboreal	Forest	Lowland	Bocas del Toro: Rio Changuinola	0
MJM 4122	Mionectes oleagineus	Tyrannidae	NO	Male	NO	NO	NO	NO	NO	Arboreal	Forest	Lowland	Bocas del Toro: Rio Changuinola	0
MJM 4123	Sporophila americana	Emberizidae	NO	Male	NO	NO	NO	NO	NO	Terrestrial	Open Habitat	Lowland	Bocas del Toro: Rio Changuinola	0
MJM 4124	Sporophila americana	Emberizidae	NO	Male	NO	NO	NO	NO	NO	Terrestrial	Open Habitat	Lowland	Bocas del Toro: Rio Changuinola	0
MJM 4125	Catharus minimus	Turdidae	YES	Female	NO	NO	NO	NO	YES			Migratory	Bocas del Toro: Rio Changuinola	3	Amblyomma calcaratum (1)
MJM 4126	Sporophila americana	Emberizidae	NO	Female	NO	NO	NO	NO	NO	Terrestrial	Open Habitat	Lowland	Bocas del Toro: Rio Changuinola	0
MJM 4127	Sporophila americana	Emberizidae	NO	Male	NO	NO	NO	NO	NO	Terrestrial	Open Habitat	Lowland	Bocas del Toro: Rio Changuinola	0
MJM 4128	Euphonia gouldi	Fringillidae	NO	Male	NO	NO	NO	NO	NO	Arboreal	Open Habitat	Lowland	Bocas del Toro: Rio Changuinola	0
MJM 4129	Pipra mentalis	Pipridae	YES	Male	NO	NO	NO	NO	NO	Arboreal	Forest	Lowland	Bocas del Toro: Rio Changuinola	1	Amblyomma geayi (1)
MJM 4130	Glyphorynchus spirurus	Furnariidae	NO	Female	YES	TREE	YES	NO	NO	Arboreal	Forest	Lowland	Bocas del Toro: Rio Changuinola	0
MJM 4131	Eutoxeres aquila	Trochilidae	NO	Female	NO	NO	NO	NO	NO	Arboreal	Forest	Lowland	Bocas del Toro: Rio Changuinola	0
MJM 4132	Empidonax virescens	Tyrannidae	NO	Female	NO	NO	NO	NO	YES			Migratory	Bocas del Toro: Rio Changuinola	0
MJM 4133	Empidonax virescens	Tyrannidae	NO	Male	NO	NO	NO	NO	YES			Migratory	Bocas del Toro: Rio Changuinola	0
MJM 4134	Manacus candei	Pipridae	NO	Male	NO	NO	NO	NO	NO	Arboreal	Forest	Lowland	Bocas del Toro: Rio Changuinola	0
MJM 4135	Catharus minimus	Turdidae	YES	Female	NO	NO	NO	NO	YES			Migratory	Bocas del Toro: Rio Changuinola	2	Amblyomma sabanerae (1)
MJM 4136	Catharus ustulatus	Turdidae	NO	Male	NO	NO	NO	NO	YES			Migratory	Bocas del Toro: Rio Changuinola	0
MJM 4137	Manacus candei	Pipridae	NO	Male	NO	NO	NO	NO	NO	Arboreal	Forest	Lowland	Bocas del Toro: Rio Changuinola	0
MJM 4138	Pipra coronata	Pipridae	NO	Female	NO	NO	NO	NO	NO	Arboreal	Forest	Lowland	Bocas del Toro: Rio Changuinola	0
MJM 4139	Oryzoborus funereus	Emberizidae	NO	Female	NO	NO	NO	NO	NO	Terrestrial	Open Habitat	Lowland	Bocas del Toro: Rio Changuinola	0
MJM 4140	Pipra mentalis	Pipridae	NO	Female	NO	NO	NO	NO	NO	Arboreal	Forest	Lowland	Bocas del Toro: Rio Changuinola	0
MJM 4141	Amazilia tzacatl	Trochilidae	NO	Male	NO	NO	NO	NO	NO	Arboreal	Open Habitat	Lowland	Bocas del Toro: Rio Changuinola	0
MJM 4142	Oryzoborus funereus	Emberizidae	NO	Male	NO	NO	NO	NO	NO	Terrestrial	Open Habitat	Lowland	Bocas del Toro: Rio Changuinola	0
MJM 4145	Phaethornis striigularis	Trochilidae	NO	Male	NO	NO	NO	NO	NO	Arboreal	Forest	Lowland	Bocas del Toro: Rio Changuinola	0
MJM 4146	Ramphocelus passerinii	Thraupidae	NO	Male	NO	NO	NO	NO	NO	Arboreal	Open Habitat	Lowland	Bocas del Toro: Rio Changuinola	0
MJM 4147	Cyphorhinus phaeocephalus	Troglodytidae	YES	Female	NO	NO	NO	NO	NO	Terrestrial	Forest	Lowland	Bocas del Toro: Rio Changuinola	2	Amblyomma varium (1)
MJM 4148	Euphonia gouldi	Fringillidae	NO	Female	NO	NO	NO	NO	NO	Arboreal	Open Habitat	Lowland	Bocas del Toro: Rio Changuinola	0
MJM 4149	Cyanocompsa cyanoides	Cardinalidae	NO	Male	NO	NO	NO	NO	NO	Terrestrial	Forest	Lowland	Bocas del Toro: Rio Changuinola	0
MJM 4151	Phaethornis longirostris	Trochilidae	NO	Female	NO	NO	NO	NO	NO	Arboreal	Forest	Lowland	Bocas del Toro: Rio Changuinola	0
MJM 4152	Phaethornis longirostris	Trochilidae	NO	Female	NO	NO	NO	NO	NO	Arboreal	Forest	Lowland	Bocas del Toro: Rio Changuinola	0
MJM 4153	Phaethornis longirostris	Trochilidae	NO	Male	NO	NO	NO	NO	NO	Arboreal	Forest	Lowland	Bocas del Toro: Rio Changuinola	0
MJM 4154	Phaethornis longirostris	Trochilidae	NO	Male	NO	NO	NO	NO	NO	Arboreal	Forest	Lowland	Bocas del Toro: Rio Changuinola	0
MJM 4155	Phaethornis longirostris	Trochilidae	NO	Male	NO	NO	NO	NO	NO	Arboreal	Forest	Lowland	Bocas del Toro: Rio Changuinola	0
MJM 4156	Geothlypis semiflava	Parulidae	NO	Male	NO	NO	NO	NO	NO	Terrestrial	Open Habitat	Lowland	Bocas del Toro: Rio Changuinola	0
MJM 4157	Oryzoborus funereus	Emberizidae	NO	Male	NO	NO	NO	NO	NO	Terrestrial	Open Habitat	Lowland	Bocas del Toro: Rio Changuinola	0
MJM 4161	Amazilia tzacatl	Trochilidae	NO	Female	NO	NO	NO	NO	NO	Arboreal	Open Habitat	Lowland	Bocas del Toro: Rio Changuinola	0
MJM 4162	Pipra mentalis	Pipridae	NO	Male	NO	NO	NO	NO	NO	Arboreal	Forest	Lowland	Bocas del Toro: Rio Changuinola	0
MJM 4164	Phaethornis longirostris	Trochilidae	NO	Female	NO	NO	NO	NO	NO	Arboreal	Forest	Lowland	Bocas del Toro: Rio Changuinola	0
MJM 4165	Hylocharis eliciae	Trochilidae	NO	Female	NO	NO	NO	NO	NO	Arboreal	Forest	Lowland	Bocas del Toro: Rio Changuinola	0
MJM 4167	Deconychura longicauda	Furnariidae	NO	Male	YES	TREE	YES	NO	NO	Arboreal	Forest	Lowland	Bocas del Toro: Rio Changuinola	0
MJM 4168	Habia fuscicauda	Cardinalidae	NO	Male	NO	NO	NO	NO	NO	Terrestrial	Forest	Lowland	Bocas del Toro: Rio Changuinola	0
MJM 4170	Ramphocelus passerinii	Thraupidae	YES	Male	NO	NO	NO	NO	NO	Arboreal	Open Habitat	Lowland	Bocas del Toro: Rio Changuinola	1
MJM 4171	Amazilia amabilis	Trochilidae	NO	Female	NO	NO	NO	NO	NO	Arboreal	Forest	Lowland	Bocas del Toro: Rio Changuinola	0
MJM 4172	Thryothorus atrogularis	Troglodytidae	NO	Female	NO	NO	NO	NO	NO	Terrestrial	Open Habitat	Lowland	Bocas del Toro: Rio Changuinola	0
MJM 4173	Volatinia jacarina	Emberizidae	NO	Male	NO	NO	NO	NO	NO	Terrestrial	Open Habitat	Lowland	Bocas del Toro: Rio Changuinola	0
MJM 4174	Mionectes oleagineus	Tyrannidae	NO	Female	NO	NO	NO	NO	NO	Arboreal	Forest	Lowland	Bocas del Toro: Rio Changuinola	0
MJM 4175	Mionectes olivaceus	Tyrannidae	NO	Female	NO	NO	NO	NO	NO	Arboreal	Forest	Montane	Bocas del Toro: Rio Changuinola	0
MJM 4176	Mionectes olivaceus	Tyrannidae	YES	Male	NO	NO	NO	NO	NO	Arboreal	Forest	Montane	Bocas del Toro: Rio Changuinola	1	Amblyomma longirostre (1)
MJM 4177	Thryothorus atrogularis	Troglodytidae	NO	Female	NO	NO	NO	NO	NO	Terrestrial	Open Habitat	Lowland	Bocas del Toro: Rio Changuinola	0
MJM 4178	Phaethornis longirostris	Trochilidae	NO	Female	NO	NO	NO	NO	NO	Arboreal	Forest	Lowland	Bocas del Toro: Rio Changuinola	0
MJM 4179	Tolmomyias sulphurescens	Tyrannidae	NO	Female	NO	NO	NO	NO	NO	Arboreal	Forest	Lowland	Bocas del Toro: Rio Changuinola	0
MJM 4180	Euphonia gouldi	Fringillidae	NO	Female	NO	NO	NO	NO	NO	Arboreal	Open Habitat	Lowland	Bocas del Toro: Rio Changuinola	0
MJM 4181	Mionectes oleagineus	Tyrannidae	NO	Female	NO	NO	NO	NO	NO	Arboreal	Forest	Lowland	Bocas del Toro: Rio Changuinola	0
MJM 4182	Pipra mentalis	Pipridae	NO	Female	NO	NO	NO	NO	NO	Arboreal	Forest	Lowland	Bocas del Toro: Rio Changuinola	0
MJM 4183	Pipra mentalis	Pipridae	NO	Female	NO	NO	NO	NO	NO	Arboreal	Forest	Lowland	Bocas del Toro: Rio Changuinola	0
MJM 4184	Dendrocincla fuliginosa	Furnariidae	NO	Female	YES	TREE	YES	NO	NO	Arboreal	Forest	Lowland	Bocas del Toro: Rio Changuinola	0
MJM 4190	Mionectes oleagineus	Tyrannidae	NO	Male	NO	NO	NO	NO	NO	Arboreal	Forest	Lowland	Bocas del Toro: Rio Changuinola	0
MJM 4191	Manacus candei	Pipridae	NO	Male	NO	NO	NO	NO	NO	Arboreal	Forest	Lowland	Bocas del Toro: Rio Changuinola	0
MJM 4192	Manacus candei	Pipridae	NO	Male	NO	NO	NO	NO	NO	Arboreal	Forest	Lowland	Bocas del Toro: Rio Changuinola	0
MJM 4193	Mionectes oleagineus	Tyrannidae	NO	Male	NO	NO	NO	NO	NO	Arboreal	Forest	Lowland	Bocas del Toro: Rio Changuinola	0
MJM 4196	Manacus candei	Pipridae	NO	Male	NO	NO	NO	NO	NO	Arboreal	Forest	Lowland	Bocas del Toro: Rio Changuinola	0
MJM 4200	Xenops minutus	Furnariidae	NO	Male	YES	TREE	YES	NO	NO	Arboreal	Forest	Lowland	Bocas del Toro: Rio Changuinola	0
MJM 4203	Amazilia tzacatl	Trochilidae	NO	Female	NO	NO	NO	NO	NO	Arboreal	Open Habitat	Lowland	Bocas del Toro: Rio Changuinola	0
MJM 4205	Thryothorus nigricapillus	Troglodytidae	NO	Female	NO	NO	NO	NO	NO	Terrestrial	Forest	Lowland	Bocas del Toro: Rio Changuinola	0
MJM 4208	Mionectes oleagineus	Tyrannidae	NO	Male	NO	NO	NO	NO	NO	Arboreal	Forest	Lowland	Bocas del Toro: Rio Changuinola	0
MJM 4209	Turdus grayi	Turdidae	NO	Male	NO	NO	NO	NO	NO	Terrestrial	Open Habitat	Lowland	Bocas del Toro: Rio Changuinola	0
MJM 4210	Mionectes oleagineus	Tyrannidae	NO	Female	NO	NO	NO	NO	NO	Arboreal	Forest	Lowland	Bocas del Toro: Rio Changuinola	0
MJM 4212	Buteo platypterus	Accipitridae	NO	Male	NO	NO	NO	NO	YES			Migratory	Bocas del Toro: Rio Changuinola	0
MJM 4214	Phaethornis longirostris	Trochilidae	NO	Female	NO	NO	NO	NO	NO	Arboreal	Forest	Lowland	Bocas del Toro: Rio Changuinola	0
MJM 4215	Mionectes oleagineus	Tyrannidae	NO	Male	NO	NO	NO	NO	NO	Arboreal	Forest	Lowland	Bocas del Toro: Rio Changuinola	0
MJM 4216	Arremon aurantiirostris	Emberizidae	NO	Female	NO	NO	NO	NO	NO	Terrestrial	Forest	Lowland	Bocas del Toro: Rio Changuinola	0
MJM 4217	Phaethornis striigularis	Trochilidae	NO	Male	NO	NO	NO	NO	NO	Arboreal	Forest	Lowland	Bocas del Toro: Rio Changuinola	0
MJM 4221	Glyphorynchus spirurus	Furnariidae	NO	Female	YES	TREE	YES	NO	NO	Arboreal	Forest	Lowland	Bocas del Toro: Rio Changuinola	0
MJM 4225	Arremon aurantiirostris	Emberizidae	NO	Male	NO	NO	NO	NO	NO	Terrestrial	Forest	Lowland	Bocas del Toro: Rio Changuinola	0
MJM 4226	Glyphorynchus spirurus	Furnariidae	NO	Male	YES	TREE	YES	NO	NO	Arboreal	Forest	Lowland	Bocas del Toro: Rio Changuinola	0
MJM 4227	Phaethornis longirostris	Trochilidae	NO	Male	NO	NO	NO	NO	NO	Arboreal	Forest	Lowland	Bocas del Toro: Rio Changuinola	0
MJM 4229	Manacus candei	Pipridae	NO	Male	NO	NO	NO	NO	NO	Arboreal	Forest	Lowland	Bocas del Toro: Rio Changuinola	0
MJM 4232	Phaethornis striigularis	Trochilidae	NO	Male	NO	NO	NO	NO	NO	Arboreal	Forest	Lowland	Bocas del Toro: Rio Changuinola	0
MJM 4233	Mionectes oleagineus	Tyrannidae	NO	Female	NO	NO	NO	NO	NO	Arboreal	Forest	Lowland	Bocas del Toro: Rio Changuinola	0
MJM 4234	Threnetes ruckeri	Trochilidae	NO	Female	NO	NO	NO	NO	NO	Arboreal	Forest	Lowland	Bocas del Toro: Rio Changuinola	0
MJM 4236	Oryzoborus funereus	Emberizidae	NO	Female	NO	NO	NO	NO	NO	Terrestrial	Open Habitat	Lowland	Bocas del Toro: Rio Changuinola	0
MJM 4238	Oryzoborus funereus	Emberizidae	NO	Male	NO	NO	NO	NO	NO	Terrestrial	Open Habitat	Lowland	Bocas del Toro: Rio Changuinola	0
MJM 4241	Ramphocelus passerinii	Thraupidae	NO	Male	NO	NO	NO	NO	NO	Arboreal	Open Habitat	Lowland	Bocas del Toro: Rio Changuinola	0
MJM 4242	Ramphocelus passerinii	Thraupidae	NO	Male	NO	NO	NO	NO	NO	Arboreal	Open Habitat	Lowland	Bocas del Toro: Rio Changuinola	0
MJM 4246	Oryzoborus funereus	Emberizidae	NO	Male	NO	NO	NO	NO	NO	Terrestrial	Open Habitat	Lowland	Bocas del Toro: Rio Changuinola	0
MJM 4247	Habia fuscicauda	Cardinalidae	NO	Male	NO	NO	NO	NO	NO	Terrestrial	Forest	Lowland	Bocas del Toro: Rio Changuinola	0
MJM 4248	Habia fuscicauda	Cardinalidae	NO	Female	NO	NO	NO	NO	NO	Terrestrial	Forest	Lowland	Bocas del Toro: Rio Changuinola	0
MJM 4250	Sporophila americana	Emberizidae	NO	Male	NO	NO	NO	NO	NO	Terrestrial	Open Habitat	Lowland	Bocas del Toro: Rio Changuinola	0
MJM 4251	Myrmeciza exsul	Thamnophilidae	NO	Female	NO	NO	NO	NO	NO	Terrestrial	Forest	Lowland	Bocas del Toro: Rio Changuinola	0
MJM 4254	Volatinia jacarina	Emberizidae	NO	Female	NO	NO	NO	NO	NO	Terrestrial	Open Habitat	Lowland	Bocas del Toro: Rio Changuinola	0
MJM 4255	Microcerculus marginatus	Troglodytidae	NO	Female	NO	NO	NO	NO	NO	Terrestrial	Forest	Lowland	Bocas del Toro: Rio Changuinola	0
MJM 4259	Sporophila americana	Emberizidae	NO	Female	NO	NO	NO	NO	NO	Terrestrial	Open Habitat	Lowland	Bocas del Toro: Rio Changuinola	0
MJM 4260	Oryzoborus funereus	Emberizidae	NO	Female	NO	NO	NO	NO	NO	Terrestrial	Open Habitat	Lowland	Bocas del Toro: Rio Changuinola	0
MJM 4263	Myrmeciza exsul	Thamnophilidae	NO	Male	NO	NO	NO	NO	NO	Terrestrial	Forest	Lowland	Bocas del Toro: Rio Changuinola	0
MJM 4264	Microcerculus marginatus	Troglodytidae	YES	Female	NO	NO	NO	NO	NO	Terrestrial	Forest	Lowland	Bocas del Toro: Rio Changuinola	1	Double Peaks (1)
MJM 4266	Volatinia jacarina	Emberizidae	NO		NO	NO	NO	NO	NO	Terrestrial	Open Habitat	Lowland	Bocas del Toro: Rio Changuinola	0
MJM 4267	Volatinia jacarina	Emberizidae	NO		NO	NO	NO	NO	NO	Terrestrial	Open Habitat	Lowland	Bocas del Toro: Rio Changuinola	0
MJM 4268	Amazilia amabilis	Trochilidae	NO		NO	NO	NO	NO	NO	Arboreal	Forest	Lowland	Bocas del Toro: Rio Changuinola	0
MJM 4270	Amazilia tzacatl	Trochilidae	NO	Female	NO	NO	NO	NO	NO	Arboreal	Open Habitat	Lowland	Bocas del Toro: Rio Changuinola	0
MJM 4271	Oryzoborus funereus	Emberizidae	NO	Male	NO	NO	NO	NO	NO	Terrestrial	Open Habitat	Lowland	Bocas del Toro: Rio Changuinola	0
MJM 4275	Piranga rubra	Cardinalidae	NO	Female	NO	NO	NO	NO	YES			Migratory	Bocas del Toro: Rio Changuinola	0
MJM 4277	Dendrocincla fuliginosa	Furnariidae	NO	Female	YES	TREE	YES	NO	NO	Arboreal	Forest	Lowland	Bocas del Toro: Rio Changuinola	0
MJM 4278	Onychorhynchus coronatus	Tyrannidae	NO	Female	NO	NO	NO	NO	NO	Arboreal	Forest	Lowland	Bocas del Toro: Rio Changuinola	0
MJM 4279	Oryzoborus funereus	Emberizidae	NO	Male	NO	NO	NO	NO	NO	Terrestrial	Open Habitat	Lowland	Bocas del Toro: Rio Changuinola	0
MJM 4287	Tachyphonus delatrii	Thraupidae	NO	Male	NO	NO	NO	NO	NO	Arboreal	Forest	Lowland	Bocas del Toro: Rio Changuinola	0
MJM 4288	Glyphorynchus spirurus	Furnariidae	NO	Female	YES	TREE	YES	NO	NO	Arboreal	Forest	Lowland	Bocas del Toro: Rio Changuinola	0
MJM 4289	Glyphorynchus spirurus	Furnariidae	NO	Male	YES	TREE	YES	NO	NO	Arboreal	Forest	Lowland	Bocas del Toro: Rio Changuinola	0
MJM 4290	Mionectes oleagineus	Tyrannidae	NO	Female	NO	NO	NO	NO	NO	Arboreal	Forest	Lowland	Bocas del Toro: Rio Changuinola	0
MJM 4291	Mionectes olivaceus	Tyrannidae	NO	Female	NO	NO	NO	NO	NO	Arboreal	Forest	Montane	Bocas del Toro: Rio Changuinola	0
MJM 4293	Euphonia gouldi	Fringillidae	NO	Female	NO	NO	NO	NO	NO	Arboreal	Open Habitat	Lowland	Bocas del Toro: Rio Changuinola	0
MJM 4295	Pachyramphus cinnamomeus	Tityridae	NO	Male	NO	NO	NO	NO	NO	Arboreal	Open Habitat	Lowland	Bocas del Toro: Rio Changuinola	0
MJM 4297	Mionectes olivaceus	Tyrannidae	NO	Male	NO	NO	NO	NO	NO	Arboreal	Forest	Montane	Bocas del Toro: Rio Changuinola	0
MJM 4298	Malacoptila panamensis	Bucconidae	NO	Male	NO	GROUND	NO	YES	NO	Arboreal	Forest	Lowland	Bocas del Toro: Rio Changuinola	0
MJM 4301	Manacus candei	Pipridae	NO	Male	NO	NO	NO	NO	NO	Arboreal	Forest	Lowland	Bocas del Toro: Rio Changuinola	0
MJM 4307	Mionectes oleagineus	Tyrannidae	NO	Male	NO	NO	NO	NO	NO	Arboreal	Forest	Lowland	Bocas del Toro: Rio Changuinola	0
MJM 4308	Malacoptila panamensis	Bucconidae	NO	Female	NO	GROUND	NO	YES	NO	Arboreal	Forest	Lowland	Bocas del Toro: Rio Changuinola	0
MJM 4309	Saltator grossus	Thraupidae	NO	Male	NO	NO	NO	NO	NO	Arboreal	Forest	Lowland	Bocas del Toro: Rio Changuinola	0
MJM 4310	Myrmeciza exsul	Thamnophilidae	NO	Female	NO	NO	NO	NO	NO	Terrestrial	Forest	Lowland	Bocas del Toro: Rio Changuinola	0
MJM 4311	Myrmeciza exsul	Thamnophilidae	NO	Male	NO	NO	NO	NO	NO	Terrestrial	Forest	Lowland	Bocas del Toro: Rio Changuinola	0
MJM 4312	Mionectes oleagineus	Tyrannidae	NO	Female	NO	NO	NO	NO	NO	Arboreal	Forest	Lowland	Bocas del Toro: Rio Changuinola	0
MJM 4313	Coereba flaveola	Thraupidae	NO	Female	NO	NO	NO	NO	NO	Arboreal	Open Habitat	Lowland	Bocas del Toro: Rio Changuinola	0
MJM 4314	Xiphorhynchus susurrans	Furnariidae	NO	Female	YES	TREE	YES	NO	NO	Arboreal	Forest	Lowland	Bocas del Toro: Rio Changuinola	0
MJM 4315	Phaethornis longirostris	Trochilidae	NO	Male	NO	NO	NO	NO	NO	Arboreal	Forest	Lowland	Bocas del Toro: Rio Changuinola	0
MJM 4318	Corapipo altera	Pipridae	NO	Male	NO	NO	NO	NO	NO	Arboreal	Forest	Montane	Bocas del Toro: Rio Changuinola	0
MJM 4319	Mionectes oleagineus	Tyrannidae	NO	Female	NO	NO	NO	NO	NO	Arboreal	Forest	Lowland	Bocas del Toro: Rio Changuinola	0
MJM 4320	Manacus candei	Pipridae	NO	Male	NO	NO	NO	NO	NO	Arboreal	Forest	Lowland	Bocas del Toro: Rio Changuinola	0
MJM 4321	Glyphorynchus spirurus	Furnariidae	NO	Female	YES	TREE	YES	NO	NO	Arboreal	Forest	Lowland	Bocas del Toro: Rio Changuinola	0
MJM 4324	Glyphorynchus spirurus	Furnariidae	NO	Male	YES	TREE	YES	NO	NO	Arboreal	Forest	Lowland	Bocas del Toro: Rio Changuinola	0
MJM 4331	Sporophila americana	Emberizidae	NO	Female	NO	NO	NO	NO	NO	Terrestrial	Open Habitat	Lowland	Bocas del Toro: Rio Changuinola	0
MJM 4332	Microcerculus marginatus	Troglodytidae	NO	Female	NO	NO	NO	NO	NO	Terrestrial	Forest	Lowland	Bocas del Toro: Rio Changuinola	0
MJM 4333	Microcerculus marginatus	Troglodytidae	YES	Male	NO	NO	NO	NO	NO	Terrestrial	Forest	Lowland	Bocas del Toro: Rio Changuinola	6	Amblyomma calcaratum (1)
MJM 4334	Myrmeciza exsul	Thamnophilidae	NO	Female	NO	NO	NO	NO	NO	Terrestrial	Forest	Lowland	Bocas del Toro: Rio Changuinola	0
MJM 4336	Tachyphonus rufus	Thraupidae	NO	Male	NO	NO	NO	NO	NO	Arboreal	Forest	Lowland	Bocas del Toro: Rio Changuinola	0
MJM 4339	Oryzoborus funereus	Emberizidae	NO	Female	NO	NO	NO	NO	NO	Terrestrial	Open Habitat	Lowland	Bocas del Toro: Rio Changuinola	0
MJM 4341	Setophaga pensylvanica	Parulidae	NO		NO	NO	NO	NO	YES			Migratory	Bocas del Toro: Rio Changuinola	0
MJM 4342	Sporophila americana	Emberizidae	NO	Male	NO	NO	NO	NO	NO	Terrestrial	Open Habitat	Lowland	Bocas del Toro: Rio Changuinola	0
MJM 4343	Oryzoborus funereus	Emberizidae	NO	Female	NO	NO	NO	NO	NO	Terrestrial	Open Habitat	Lowland	Bocas del Toro: Rio Changuinola	0
MJM 4344	Sporophila americana	Emberizidae	NO	Male	NO	NO	NO	NO	NO	Terrestrial	Open Habitat	Lowland	Bocas del Toro: Rio Changuinola	0
MJM 4346	Phaethornis longirostris	Trochilidae	NO	Male	NO	NO	NO	NO	NO	Arboreal	Forest	Lowland	Bocas del Toro: Rio Changuinola	0
MJM 4352	Volatinia jacarina	Emberizidae	NO	Male	NO	NO	NO	NO	NO	Terrestrial	Open Habitat	Lowland	Bocas del Toro: Rio Changuinola	0
MJM 4353	Onychorhynchus coronatus	Tyrannidae	NO	Male	NO	NO	NO	NO	NO	Arboreal	Forest	Lowland	Bocas del Toro: Rio Changuinola	0
MJM 4357	Manacus candei	Pipridae	NO	Male	NO	NO	NO	NO	NO	Arboreal	Forest	Lowland	Bocas del Toro: Rio Changuinola	0
MJM 4359	Euphonia gouldi	Fringillidae	NO	Female	NO	NO	NO	NO	NO	Arboreal	Open Habitat	Lowland	Bocas del Toro: Rio Changuinola	0
MJM 4361	Thryothorus nigricapillus	Troglodytidae	YES	Male	NO	NO	NO	NO	NO	Terrestrial	Forest	Lowland	Bocas del Toro: Rio Changuinola	1	DID NOT AMP (1)
MJM 4362	Mionectes olivaceus	Tyrannidae	NO	Male	NO	NO	NO	NO	NO	Arboreal	Forest	Montane	Bocas del Toro: Rio Changuinola	0
MJM 4363	Phaethornis longirostris	Trochilidae	NO	Female	NO	NO	NO	NO	NO	Arboreal	Forest	Lowland	Bocas del Toro: Rio Changuinola	0
MJM 4364	Phaethornis longirostris	Trochilidae	YES	Male	NO	NO	NO	NO	NO	Arboreal	Forest	Lowland	Bocas del Toro: Rio Changuinola	2	Amblyomma geayi (1)
MJM 4366	Manacus candei	Pipridae	NO	Male	NO	NO	NO	NO	NO	Arboreal	Forest	Lowland	Bocas del Toro: Rio Changuinola	0
MJM 4369	Sporophila americana	Emberizidae	NO	Male	NO	NO	NO	NO	NO	Terrestrial	Open Habitat	Lowland	Bocas del Toro: Rio Changuinola	0
MJM 4370	Mionectes oleagineus	Tyrannidae	NO	Male	NO	NO	NO	NO	NO	Arboreal	Forest	Lowland	Bocas del Toro: Rio Changuinola	0
MJM 4371	Mitrospingus cassinii	Thraupidae	NO	Female	NO	NO	NO	NO	NO	Terrestrial	Forest	Lowland	Bocas del Toro: Rio Changuinola	0
MJM 4372	Mitrospingus cassinii	Thraupidae	NO	Male	NO	NO	NO	NO	NO	Terrestrial	Forest	Lowland	Bocas del Toro: Rio Changuinola	0
MJM 4374	Xenops minutus	Furnariidae	NO	Female	YES	TREE	YES	NO	NO	Arboreal	Forest	Lowland	Bocas del Toro: Rio Changuinola	0
MJM 4375	Ramphocelus passerinii	Thraupidae	NO	Male	NO	NO	NO	NO	NO	Arboreal	Open Habitat	Lowland	Bocas del Toro: Rio Changuinola	0
MJM 4517	Mitrospingus cassinii	Thraupidae	NO	Male	NO	NO	NO	NO	NO	Terrestrial	Forest	Lowland	Colon: Achiote	0
MJM 4518	Eucometis penicillata	Thraupidae	NO	Female	NO	NO	NO	NO	NO	Terrestrial	Forest	Lowland	Colon: Achiote	0
MJM 4519	Myiozetetes cayanensis	Tyrannidae	NO	Female	NO	NO	NO	NO	NO	Arboreal	Open Habitat	Lowland	Colon: Achiote	0
MJM 4520	Mionectes oleagineus	Tyrannidae	NO	Male	NO	NO	NO	NO	NO	Arboreal	Forest	Lowland	Colon: Achiote	0
MJM 4521	Threnetes ruckeri	Trochilidae	NO	Male	NO	NO	NO	NO	NO	Arboreal	Forest	Lowland	Colon: Achiote	0
MJM 4522	Oryzoborus funereus	Emberizidae	NO	Male	NO	NO	NO	NO	NO	Terrestrial	Open Habitat	Lowland	Colon: Achiote	0
MJM 4523	Glaucis hirsutus	Trochilidae	NO	Male	NO	NO	NO	NO	NO	Arboreal	Open Habitat	Lowland	Colon: Achiote	0
MJM 4524	Threnetes ruckeri	Trochilidae	NO	Female	NO	NO	NO	NO	NO	Arboreal	Forest	Lowland	Colon: Achiote	0
MJM 4526	Xiphorhynchus susurrans	Furnariidae	NO	Male	YES	TREE	YES	NO	NO	Arboreal	Forest	Lowland	Colon: Achiote	0
MJM 4527	Ramphocelus dimidiatus	Thraupidae	NO	Male	NO	NO	NO	NO	NO	Arboreal	Open Habitat	Lowland	Colon: Achiote	0
MJM 4528	Volatinia jacarina	Emberizidae	NO	Male	NO	NO	NO	NO	NO	Terrestrial	Open Habitat	Lowland	Colon: Achiote	0
MJM 4529	Ramphocelus dimidiatus	Thraupidae	NO	Male	NO	NO	NO	NO	NO	Arboreal	Open Habitat	Lowland	Colon: Achiote	0
MJM 4530	Mionectes oleagineus	Tyrannidae	NO	Male	NO	NO	NO	NO	NO	Arboreal	Forest	Lowland	Colon: Achiote	0
MJM 4531	Myiozetetes cayanensis	Tyrannidae	NO	Male	NO	NO	NO	NO	NO	Arboreal	Open Habitat	Lowland	Colon: Achiote	0
MJM 4532	Ramphocelus flammigerus	Thraupidae	NO	Male	NO	NO	NO	NO	NO	Arboreal	Open Habitat	Lowland	Colon: Achiote	0
MJM 4533	Mionectes oleagineus	Tyrannidae	NO	Male	NO	NO	NO	NO	NO	Arboreal	Forest	Lowland	Colon: Achiote	0
MJM 4535	Threnetes ruckeri	Trochilidae	NO	Female	NO	NO	NO	NO	NO	Arboreal	Forest	Lowland	Colon: Achiote	0
MJM 4536	Oryzoborus funereus	Emberizidae	NO	Female	NO	NO	NO	NO	NO	Terrestrial	Open Habitat	Lowland	Colon: Achiote	0
MJM 4537	Glaucis hirsutus	Trochilidae	NO	Female	NO	NO	NO	NO	NO	Arboreal	Open Habitat	Lowland	Colon: Achiote	0
MJM 4539	Myrmeciza exsul	Thamnophilidae	NO	Female	NO	NO	NO	NO	NO	Terrestrial	Forest	Lowland	Colon: Achiote	0
MJM 4541	Manacus vitellinus	Pipridae	NO	Male	NO	NO	NO	NO	NO	Arboreal	Forest	Lowland	Colon: Achiote	0
MJM 4542	Sporophila americana	Emberizidae	NO	Female	NO	NO	NO	NO	NO	Terrestrial	Open Habitat	Lowland	Colon: Achiote	0
MJM 4543	Oryzoborus funereus	Emberizidae	NO	Male	NO	NO	NO	NO	NO	Terrestrial	Open Habitat	Lowland	Colon: Achiote	0
MJM 4544	Manacus vitellinus	Pipridae	NO	Female	NO	NO	NO	NO	NO	Arboreal	Forest	Lowland	Colon: Achiote	0
MJM 4550	Arremon aurantiirostris	Emberizidae	NO	Female	NO	NO	NO	NO	NO	Terrestrial	Forest	Lowland	Colon: Achiote	0
MJM 4552	Thamnophilus atrinucha	Thamnophilidae	NO	Male	NO	NO	NO	NO	NO	Arboreal	Forest	Lowland	Colon: Achiote	0
MJM 4553	Arremon aurantiirostris	Emberizidae	NO	Female	NO	NO	NO	NO	NO	Terrestrial	Forest	Lowland	Colon: Achiote	0
MJM 4555	Oncostoma olivaceum	Tyrannidae	NO	Male	NO	NO	NO	NO	NO	Arboreal	Forest	Lowland	Colon: Achiote	0
MJM 4556	Thalurania colombica	Trochilidae	NO	Male	NO	NO	NO	NO	NO	Arboreal	Open Habitat	Lowland	Colon: Achiote	0
MJM 4558	Cyanocompsa cyanoides	Cardinalidae	NO	Female	NO	NO	NO	NO	NO	Terrestrial	Forest	Lowland	Colon: Achiote	0
MJM 4559	Myrmeciza exsul	Thamnophilidae	NO	Female	NO	NO	NO	NO	NO	Terrestrial	Forest	Lowland	Colon: Achiote	0
MJM 4560	Manacus vitellinus	Pipridae	NO	Male	NO	NO	NO	NO	NO	Arboreal	Forest	Lowland	Colon: Achiote	0
MJM 4562	Sporophila americana	Emberizidae	NO	Male	NO	NO	NO	NO	NO	Terrestrial	Open Habitat	Lowland	Colon: Achiote	0
MJM 4563	Myiozetetes cayanensis	Tyrannidae	NO	Female	NO	NO	NO	NO	NO	Arboreal	Open Habitat	Lowland	Colon: Achiote	0
MJM 4564	Threnetes ruckeri	Trochilidae	NO		NO	NO	NO	NO	NO	Arboreal	Forest	Lowland	Colon: Achiote	0
MJM 4566	Sporophila americana	Emberizidae	NO	Male	NO	NO	NO	NO	NO	Terrestrial	Open Habitat	Lowland	Colon: Achiote	0
MJM 4567	Euphonia fulvicrissa	Fringillidae	NO	Male	NO	NO	NO	NO	NO	Arboreal	Forest	Lowland	Colon: Achiote	0
MJM 4568	Thamnophilus atrinucha	Thamnophilidae	NO	Male	NO	NO	NO	NO	NO	Arboreal	Forest	Lowland	Colon: Achiote	0
MJM 4569	Thamnophilus atrinucha	Thamnophilidae	NO	Female	NO	NO	NO	NO	NO	Arboreal	Forest	Lowland	Colon: Achiote	0
MJM 4571	Hylophylax naevioides	Thamnophilidae	NO	Female	NO	NO	NO	NO	NO	Terrestrial	Forest	Lowland	Colon: Achiote	0
MJM 4576	Mionectes oleagineus	Tyrannidae	NO	Female	NO	NO	NO	NO	NO	Arboreal	Forest	Lowland	Colon: Achiote	0
MJM 4578	Hylophylax naevioides	Thamnophilidae	NO	Male	NO	NO	NO	NO	NO	Terrestrial	Forest	Lowland	Colon: Achiote	0
MJM 4579	Mionectes oleagineus	Tyrannidae	NO	Male	NO	NO	NO	NO	NO	Arboreal	Forest	Lowland	Colon: Achiote	0
MJM 4580	Mionectes oleagineus	Tyrannidae	NO	Male	NO	NO	NO	NO	NO	Arboreal	Forest	Lowland	Colon: Achiote	0
MJM 4581	Manacus vitellinus	Pipridae	NO	Male	NO	NO	NO	NO	NO	Arboreal	Forest	Lowland	Colon: Achiote	0
MJM 4582	Arremon aurantiirostris	Emberizidae	NO	Male	NO	NO	NO	NO	NO	Terrestrial	Forest	Lowland	Colon: Achiote	0
MJM 4583	Cyanocompsa cyanoides	Cardinalidae	NO	Male	NO	NO	NO	NO	NO	Terrestrial	Forest	Lowland	Colon: Achiote	0
MJM 4584	Myrmeciza exsul	Thamnophilidae	NO	Female	NO	NO	NO	NO	NO	Terrestrial	Forest	Lowland	Colon: Achiote	0
MJM 4586	Formicarius analis	Formicariidae	NO	Male	NO	NO	NO	NO	NO	Terrestrial	Forest	Lowland	Colon: Achiote	0
MJM 4587	Geotrygon montana	Columbidae	NO	Male	NO	NO	NO	NO	NO	Terrestrial	Forest	Lowland	Colon: Achiote	0
MJM 4588	Sporophila americana	Emberizidae	NO	Female	NO	NO	NO	NO	NO	Terrestrial	Open Habitat	Lowland	Colon: Achiote	0
MJM 4589	Sporophila americana	Emberizidae	NO	Female	NO	NO	NO	NO	NO	Terrestrial	Open Habitat	Lowland	Colon: Achiote	0
MJM 4590	Sporophila americana	Emberizidae	NO	Male	NO	NO	NO	NO	NO	Terrestrial	Open Habitat	Lowland	Colon: Achiote	0
MJM 4592	Euphonia fulvicrissa	Fringillidae	NO	Female	NO	NO	NO	NO	NO	Arboreal	Forest	Lowland	Colon: Achiote	0
MJM 4593	Mionectes oleagineus	Tyrannidae	NO	Male	NO	NO	NO	NO	NO	Arboreal	Forest	Lowland	Colon: Achiote	0
MJM 4594	Sporophila americana	Emberizidae	NO	Male	NO	NO	NO	NO	NO	Terrestrial	Open Habitat	Lowland	Colon: Achiote	0
MJM 4595	Euphonia fulvicrissa	Fringillidae	NO	Female	NO	NO	NO	NO	NO	Arboreal	Forest	Lowland	Colon: Achiote	0
MJM 4596	Sporophila americana	Emberizidae	NO	Male	NO	NO	NO	NO	NO	Terrestrial	Open Habitat	Lowland	Colon: Achiote	0
MJM 4597	Sporophila americana	Emberizidae	NO	Female	NO	NO	NO	NO	NO	Terrestrial	Open Habitat	Lowland	Colon: Achiote	0
MJM 4598	Amazilia tzacatl	Trochilidae	NO	Female	NO	NO	NO	NO	NO	Arboreal	Open Habitat	Lowland	Colon: Achiote	0
MJM 4599	Geothlypis philadelphia	Parulidae	NO	Male	NO	NO	NO	NO	YES			Migratory	Colon: Achiote	0
MJM 4600	Hylocichla mustelina	Turdidae	YES	Female	NO	NO	NO	NO	YES			Migratory	Colon: Achiote	1	Amblyomma ovale (1)
MJM 4601	Geotrygon montana	Columbidae	NO	Female	NO	NO	NO	NO	NO	Terrestrial	Forest	Lowland	Colon: Achiote	0
MJM 4603	Dumetella carolinensis	Mimidae	NO	Male	NO	NO	NO	NO	YES			Migratory	Colon: Achiote	0
MJM 4605	Geothlypis philadelphia	Parulidae	NO	Male	NO	NO	NO	NO	YES			Migratory	Colon: Achiote	0
MJM 4608	Saltator maximus	Thraupidae	NO	Female	NO	NO	NO	NO	NO	Arboreal	Open Habitat	Lowland	Colon: Achiote	0
MJM 4611	Trogon rufus	Trogonidae	NO	Female	NO	TREE	YES	NO	NO	Arboreal	Forest	Lowland	Colon: Achiote	0
MJM 4614	Manacus vitellinus	Pipridae	NO	Female	NO	NO	NO	NO	NO	Arboreal	Forest	Lowland	Colon: Achiote	0
MJM 4615	Sporophila americana	Emberizidae	NO	Male	NO	NO	NO	NO	NO	Terrestrial	Open Habitat	Lowland	Colon: Achiote	0
MJM 4616	Oryzoborus funereus	Emberizidae	NO	Female	NO	NO	NO	NO	NO	Terrestrial	Open Habitat	Lowland	Colon: Achiote	0
MJM 4618	Sporophila americana	Emberizidae	NO	Male	NO	NO	NO	NO	NO	Terrestrial	Open Habitat	Lowland	Colon: Achiote	0
MJM 4620	Thalurania colombica	Trochilidae	NO	Female	NO	NO	NO	NO	NO	Arboreal	Open Habitat	Lowland	Colon: Achiote	0
MJM 4621	Mionectes oleagineus	Tyrannidae	NO	Male	NO	NO	NO	NO	NO	Arboreal	Forest	Lowland	Colon: Achiote	0
MJM 4622	Mitrospingus cassinii	Thraupidae	NO	Male	NO	NO	NO	NO	NO	Terrestrial	Forest	Lowland	Colon: Achiote	0
MJM 4623	Leptotila cassini	Columbidae	NO	Male	NO	NO	NO	NO	NO	Terrestrial	Forest	Lowland	Colon: Achiote	0
MJM 4624	Tolmomyias sulphurescens	Tyrannidae	NO	Female	NO	NO	NO	NO	NO	Arboreal	Forest	Lowland	Colon: Achiote	0
MJM 4625	Dendrocincla fuliginosa	Furnariidae	NO	Male	YES	TREE	YES	NO	NO	Arboreal	Forest	Lowland	Colon: Achiote	0
MJM 4628	Threnetes ruckeri	Trochilidae	NO	Female	NO	NO	NO	NO	NO	Arboreal	Forest	Lowland	Colon: Achiote	0
MJM 4630	Icterus galbula	Icteridae	NO	Female	NO	NO	NO	NO	YES			Migratory	Colon: Achiote	0
MJM 4631	Piranga rubra	Cardinalidae	NO	Female	NO	NO	NO	NO	YES			Migratory	Colon: Achiote	0
MJM 4632	Xiphorhynchus susurrans	Furnariidae	NO	Male	YES	TREE	YES	NO	NO	Arboreal	Forest	Lowland	Colon: Achiote	0
MJM 4633	Cacicus uropygialis	Icteridae	NO	Male	NO	NO	NO	NO	NO	Arboreal	Forest	Lowland	Colon: Achiote	0
MJM 4634	Thalurania colombica	Trochilidae	NO	Female	NO	NO	NO	NO	NO	Arboreal	Open Habitat	Lowland	Colon: Achiote	0
MJM 4635	Pachyramphus cinnamomeus	Tityridae	NO	Female	NO	NO	NO	NO	NO	Arboreal	Open Habitat	Lowland	Colon: Achiote	0
MJM 4636	Myiozetetes cayanensis	Tyrannidae	NO	Male	NO	NO	NO	NO	NO	Arboreal	Open Habitat	Lowland	Colon: Achiote	0
MJM 4637	Myiozetetes cayanensis	Tyrannidae	NO	Male	NO	NO	NO	NO	NO	Arboreal	Open Habitat	Lowland	Colon: Achiote	0
MJM 4638	Elaenia flavogaster	Tyrannidae	NO	Male	NO	NO	NO	NO	NO	Arboreal	Open Habitat	Lowland	Colon: Achiote	0
MJM 4639	Threnetes ruckeri	Trochilidae	NO	Male	NO	NO	NO	NO	NO	Arboreal	Forest	Lowland	Colon: Achiote	0
MJM 4640	Xiphorhynchus susurrans	Furnariidae	NO	Male	YES	TREE	YES	NO	NO	Arboreal	Forest	Lowland	Colon: Achiote	0
MJM 4641	Coereba flaveola	Thraupidae	NO	Male	NO	NO	NO	NO	NO	Arboreal	Open Habitat	Lowland	Colon: Achiote	0
MJM 4643	Thamnophilus atrinucha	Thamnophilidae	NO	Female	NO	NO	NO	NO	NO	Arboreal	Forest	Lowland	Colon: Achiote	0
MJM 4644	Pipra mentalis	Pipridae	NO	Male	NO	NO	NO	NO	NO	Arboreal	Forest	Lowland	Colon: Achiote	0
MJM 4646	Euphonia fulvicrissa	Fringillidae	NO	Female	NO	NO	NO	NO	NO	Arboreal	Forest	Lowland	Colon: Achiote	0
MJM 4647	Pachyramphus cinnamomeus	Tityridae	NO	Male	NO	NO	NO	NO	NO	Arboreal	Open Habitat	Lowland	Colon: Achiote	0
MJM 4648	Euphonia laniirostris	Fringillidae	NO	Male	NO	NO	NO	NO	NO	Arboreal	Open Habitat	Lowland	Colon: Achiote	0
MJM 4649	Euphonia fulvicrissa	Fringillidae	NO	Male	NO	NO	NO	NO	NO	Arboreal	Forest	Lowland	Colon: Achiote	0
MJM 4651	Mitrospingus cassinii	Thraupidae	NO	Female	NO	NO	NO	NO	NO	Terrestrial	Forest	Lowland	Colon: Achiote	0
MJM 4652	Mitrospingus cassinii	Thraupidae	NO	Male	NO	NO	NO	NO	NO	Terrestrial	Forest	Lowland	Colon: Achiote	0
MJM 4653	Pitangus lictor	Tyrannidae	NO	Male	NO	NO	NO	NO	NO	Arboreal	Open Habitat	Lowland	Colon: Achiote	0
MJM 4654	Threnetes ruckeri	Trochilidae	NO	Female	NO	NO	NO	NO	NO	Arboreal	Forest	Lowland	Colon: Achiote	0
MJM 4656	Coereba flaveola	Thraupidae	NO	Male	NO	NO	NO	NO	NO	Arboreal	Open Habitat	Lowland	Colon: Achiote	0
MJM 4657	Eucometis penicillata	Thraupidae	YES	Female	NO	NO	NO	NO	NO	Terrestrial	Forest	Lowland	Colon: Achiote	2
MJM 4658	Eucometis penicillata	Thraupidae	YES	Male	NO	NO	NO	NO	NO	Terrestrial	Forest	Lowland	Colon: Achiote	2
MJM 4659	Melanerpes pucherani	Picidae	NO	Female	YES	TREE	YES	NO	NO	Arboreal	Forest	Lowland	Colon: Achiote	0
MJM 4660	Coereba flaveola	Thraupidae	NO	Male	NO	NO	NO	NO	NO	Arboreal	Open Habitat	Lowland	Colon: Achiote	0
MJM 4662	Euphonia fulvicrissa	Fringillidae	NO	Male	NO	NO	NO	NO	NO	Arboreal	Forest	Lowland	Colon: Achiote	0
MJM 4663	Glaucis hirsutus	Trochilidae	NO	Male	NO	NO	NO	NO	NO	Arboreal	Open Habitat	Lowland	Colon: Achiote	0
MJM 4664	Thryothorus nigricapillus	Troglodytidae	NO	Male	NO	NO	NO	NO	NO	Terrestrial	Forest	Lowland	Colon: Achiote	0
MJM 4665	Pipra mentalis	Pipridae	NO	Female	NO	NO	NO	NO	NO	Arboreal	Forest	Lowland	Colon: Achiote	0
MJM 4668	Columbina talpacoti	Columbidae	NO	Male	NO	NO	NO	NO	NO	Terrestrial	Open Habitat	Lowland	Colon: Achiote	0
MJM 4669	Pitangus sulphuratus	Tyrannidae	NO	Male	NO	NO	NO	NO	NO	Arboreal	Open Habitat	Lowland	Colon: Achiote	0
MJM 4670	Ramphocelus flammigerus	Thraupidae	NO	Female	NO	NO	NO	NO	NO	Arboreal	Open Habitat	Lowland	Colon: Achiote	0
MJM 4671	Xiphorhynchus susurrans	Furnariidae	NO	Male	YES	TREE	YES	NO	NO	Arboreal	Forest	Lowland	Colon: Achiote	0
MJM 4673	Arremon aurantiirostris	Emberizidae	NO	Female	NO	NO	NO	NO	NO	Terrestrial	Forest	Lowland	Colon: Achiote	0
MJM 4674	Arremon aurantiirostris	Emberizidae	NO	Male	NO	NO	NO	NO	NO	Terrestrial	Forest	Lowland	Colon: Achiote	0
MJM 4675	Xenops minutus	Furnariidae	NO	Male	YES	TREE	YES	NO	NO	Arboreal	Forest	Lowland	Colon: Achiote	0
MJM 4681	Turdus plebejus	Turdidae	NO	Male	NO	NO	NO	NO	NO	Terrestrial	Forest	Montane	Chiriqui: Boquete	0
MJM 4682	Tiaris olivaceus	Emberizidae	NO	Male	NO	NO	NO	NO	NO	Terrestrial	Open Habitat	Lowland	Chiriqui: Boquete	0
MJM 4683	Mionectes olivaceus	Tyrannidae	NO	Female	NO	NO	NO	NO	NO	Arboreal	Forest	Montane	Chiriqui: Boquete	0
MJM 4684	Amazilia edward	Trochilidae	NO	Female	NO	NO	NO	NO	NO	Arboreal	Open Habitat	Lowland	Chiriqui: Boquete	0
MJM 4685	Amazilia edward	Trochilidae	NO	Male	NO	NO	NO	NO	NO	Arboreal	Open Habitat	Lowland	Chiriqui: Boquete	0
MJM 4686	Elvira chionura	Trochilidae	NO	Male	NO	NO	NO	NO	NO	Arboreal	Forest	Montane	Chiriqui: Boquete	0
MJM 4687	Colibri thalassinus	Trochilidae	NO	Male	NO	NO	NO	NO	NO	Arboreal	Forest	Montane	Chiriqui: Boquete	0
MJM 4689	Melanerpes rubricapillus	Picidae	NO	Male	YES	TREE	YES	NO	NO	Arboreal	Open Habitat	Lowland	Chiriqui: Boquete	0
MJM 4690	Zimmerius vilissimus	Tyrannidae	NO	Male	NO	NO	NO	NO	NO	Arboreal	Open Habitat	Lowland	Chiriqui: Boquete	0
MJM 4691	Tangara icterocephala	Thraupidae	NO	Male	NO	NO	NO	NO	NO	Arboreal	Forest	Montane	Chiriqui: Boquete	0
MJM 4692	Tangara icterocephala	Thraupidae	NO	Female	NO	NO	NO	NO	NO	Arboreal	Forest	Montane	Chiriqui: Boquete	0
MJM 4693	Tangara icterocephala	Thraupidae	NO	Male	NO	NO	NO	NO	NO	Arboreal	Forest	Montane	Chiriqui: Boquete	0
MJM 4694	Myadestes melanops	Turdidae	NO	Female	NO	NO	NO	NO	NO	Arboreal	Forest	Montane	Chiriqui: Boquete	0
MJM 4695	Piranga bidentata	Cardinalidae	NO	Female	NO	NO	NO	NO	NO	Arboreal	Open Habitat	Montane	Chiriqui: Boquete	0
MJM 4696	Sittasomus griseicapillus	Furnariidae	NO	Male	YES	TREE	YES	NO	NO	Arboreal	Forest	Montane	Chiriqui: Boquete	0
MJM 4697	Turdus assimilis	Turdidae	NO	Female	NO	NO	NO	NO	NO	Terrestrial	Forest	Montane	Chiriqui: Boquete	0
MJM 4699	Phaethornis guy	Trochilidae	NO	Male	NO	NO	NO	NO	NO	Arboreal	Forest	Montane	Chiriqui: Boquete	0
MJM 4700	Heliomaster longirostris	Trochilidae	NO	Female	NO	NO	NO	NO	NO	Arboreal	Forest	Lowland	Chiriqui: Boquete	0
MJM 4701	Calliphlox bryantae	Trochilidae	NO	Male	NO	NO	NO	NO	NO	Arboreal	Open Habitat	Montane	Chiriqui: Boquete	0
MJM 4702	Colibri thalassinus	Trochilidae	NO	Female	NO	NO	NO	NO	NO	Arboreal	Forest	Montane	Chiriqui: Boquete	0
MJM 4705	Tangara icterocephala	Thraupidae	NO	Male	NO	NO	NO	NO	NO	Arboreal	Forest	Montane	Chiriqui: Boquete	0
MJM 4706	Tangara icterocephala	Thraupidae	NO	Female	NO	NO	NO	NO	NO	Arboreal	Forest	Montane	Chiriqui: Boquete	0
MJM 4707	Myadestes melanops	Turdidae	NO	Female	NO	NO	NO	NO	NO	Arboreal	Forest	Montane	Chiriqui: Boquete	0
MJM 4708	Myioborus miniatus	Parulidae	NO	Male	NO	NO	NO	NO	NO	Arboreal	Forest	Montane	Chiriqui: Boquete	0
MJM 4709	Myioborus miniatus	Parulidae	NO	Female	NO	NO	NO	NO	NO	Arboreal	Forest	Montane	Chiriqui: Boquete	0
MJM 4714	Piranga bidentata	Cardinalidae	NO	Female	NO	NO	NO	NO	NO	Arboreal	Open Habitat	Montane	Chiriqui: Boquete	0
MJM 4715	Lepidocolaptes affinis	Furnariidae	NO	Female	YES	TREE	YES	NO	NO	Arboreal	Forest	Montane	Chiriqui: Boquete	0
MJM 4716	Pachyramphus albogriseus	Tityridae	NO	Male	NO	NO	NO	NO	NO	Arboreal	Open Habitat	Lowland	Chiriqui: Boquete	0
MJM 4724	Zonotrichia capensis	Emberizidae	NO	Male	NO	NO	NO	NO	NO	Terrestrial	Open Habitat	Montane	Chiriqui: Boquete	0
MJM 4725	Tiaris olivaceus	Emberizidae	NO	Male	NO	NO	NO	NO	NO	Terrestrial	Open Habitat	Lowland	Chiriqui: Boquete	0
MJM 4727	Tangara gyrola	Thraupidae	NO	Female	NO	NO	NO	NO	NO	Arboreal	Forest	Montane	Chiriqui: Boquete	0
MJM 4729	Corapipo altera	Pipridae	NO	Female	NO	NO	NO	NO	NO	Arboreal	Forest	Montane	Chiriqui: Boquete	0
MJM 4730	Vireo philadelphicus	Vireonidae	NO	Male	NO	NO	NO	NO	YES			Migratory	Chiriqui: Boquete	0
MJM 4731	Campylopterus hemileucurus	Trochilidae	NO	Female	NO	NO	NO	NO	NO	Arboreal	Forest	Montane	Chiriqui: Boquete	0
MJM 4733	Catharus ustulatus	Turdidae	NO	Female	NO	NO	NO	NO	YES			Migratory	Chiriqui: Boquete	0
MJM 4734	Campylopterus hemileucurus	Trochilidae	NO	Female	NO	NO	NO	NO	NO	Arboreal	Forest	Montane	Chiriqui: Boquete	0
MJM 4736	Amazilia edward	Trochilidae	NO	Male	NO	NO	NO	NO	NO	Arboreal	Open Habitat	Lowland	Chiriqui: Boquete	0
MJM 4737	Campylopterus hemileucurus	Trochilidae	NO	Male	NO	NO	NO	NO	NO	Arboreal	Forest	Montane	Chiriqui: Boquete	0
MJM 4738	Elaenia frantzii	Tyrannidae	NO	Male	NO	NO	NO	NO	NO	Arboreal	Open Habitat	Montane	Chiriqui: Boquete	0
MJM 4739	Turdus assimilis	Turdidae	NO	Male	NO	NO	NO	NO	NO	Terrestrial	Forest	Montane	Chiriqui: Boquete	0
MJM 4745	Saltator striatipectus	Thraupidae	NO	Female	NO	NO	NO	NO	NO	Terrestrial	Open Habitat	Lowland	Chiriqui: Boquete	0
MJM 4746	Saltator striatipectus	Thraupidae	NO	Male	NO	NO	NO	NO	NO	Terrestrial	Open Habitat	Lowland	Chiriqui: Boquete	0
MJM 4748	Leptotila verreauxi	Columbidae	NO	Female	NO	NO	NO	NO	NO	Terrestrial	Open Habitat	Lowland	Chiriqui: Boquete	0
MJM 4749	Saltator maximus	Thraupidae	NO	Female	NO	NO	NO	NO	NO	Arboreal	Open Habitat	Lowland	Chiriqui: Boquete	0
MJM 4750	Colibri thalassinus	Trochilidae	NO	Female	NO	NO	NO	NO	NO	Arboreal	Forest	Montane	Chiriqui: Boquete	0
MJM 4751	Eupherusa eximia	Trochilidae	NO	Male	NO	NO	NO	NO	NO	Arboreal	Forest	Montane	Chiriqui: Boquete	0
MJM 4753	Euphonia laniirostris	Fringillidae	NO	Female	NO	NO	NO	NO	NO	Arboreal	Open Habitat	Lowland	Chiriqui: Boquete	0
MJM 4754	Pheucticus tibialis	Cardinalidae	NO	Male	NO	NO	NO	NO	NO	Arboreal	Forest	Montane	Chiriqui: Boquete	0
MJM 4755	Turdus plebejus	Turdidae	NO	Male	NO	NO	NO	NO	NO	Terrestrial	Forest	Montane	Chiriqui: Boquete	0
MJM 4756	Cardellina pusilla	Parulidae	NO	Male	NO	NO	NO	NO	YES			Migratory	Chiriqui: Boquete	0
MJM 4757	Oreothlypis peregrina	Parulidae	NO	Male	NO	NO	NO	NO	YES			Migratory	Chiriqui: Boquete	0
MJM 4758	Basileuterus culicivorus	Parulidae	NO	Female	NO	NO	NO	NO	NO	Arboreal	Open Habitat	Montane	Chiriqui: Boquete	0
MJM 4759	Amazilia tzacatl	Trochilidae	NO	Male	NO	NO	NO	NO	NO	Arboreal	Open Habitat	Lowland	Chiriqui: Boquete	0
MJM 4760	Eupherusa eximia	Trochilidae	NO	Male	NO	NO	NO	NO	NO	Arboreal	Forest	Montane	Chiriqui: Boquete	0
MJM 4761	Eupherusa eximia	Trochilidae	NO	Female	NO	NO	NO	NO	NO	Arboreal	Forest	Montane	Chiriqui: Boquete	0
MJM 4763	Myioborus miniatus	Parulidae	NO	Male	NO	NO	NO	NO	NO	Arboreal	Forest	Montane	Chiriqui: Boquete	0
MJM 4764	Lepidocolaptes souleyetii	Furnariidae	NO	Male	YES	TREE	YES	NO	NO	Arboreal	Open Habitat	Lowland	Chiriqui: Boquete	0
MJM 4766	Campylopterus hemileucurus	Trochilidae	NO	Male	NO	NO	NO	NO	NO	Arboreal	Forest	Montane	Chiriqui: Boquete	0
MJM 4768	Turdus plebejus	Turdidae	NO	Male	NO	NO	NO	NO	NO	Terrestrial	Forest	Montane	Chiriqui: Boquete	0
MJM 4769	Amaurospiza concolor	Cardinalidae	NO	Male	NO	NO	NO	NO	NO	Terrestrial	Forest	Montane	Chiriqui: Boquete	0
MJM 4770	Vireo leucophrys	Vireonidae	NO	Male	NO	NO	NO	NO	NO	Arboreal	Forest	Montane	Chiriqui: Boquete	0
MJM 4771	Oreothlypis peregrina	Parulidae	NO		NO	NO	NO	NO	YES			Migratory	Chiriqui: Boquete	0
MJM 4772	Spinus psaltria	Fringillidae	NO	Male	NO	NO	NO	NO	NO	Arboreal	Open Habitat	Montane	Chiriqui: Boquete	0
MJM 4773	Pheucticus ludovicianus	Cardinalidae	NO	Female	NO	NO	NO	NO	YES			Migratory	Chiriqui: Boquete	0
MJM 4774	Elaenia frantzii	Tyrannidae	NO	Female	NO	NO	NO	NO	NO	Arboreal	Open Habitat	Montane	Chiriqui: Boquete	0
MJM 4775	Saltator striatipectus	Thraupidae	NO	Male	NO	NO	NO	NO	NO	Terrestrial	Open Habitat	Lowland	Chiriqui: Boquete	0
MJM 4776	Aulacorhynchus prasinus	Ramphastidae	NO	Male	NO	TREE	YES	NO	NO	Arboreal	Forest	Montane	Chiriqui: Boquete	0
MJM 4777	Atlapetes albinucha	Emberizidae	NO	Female	NO	NO	NO	NO	NO	Terrestrial	Forest	Montane	Chiriqui: Boquete	0
MJM 4778	Calliphlox bryantae	Trochilidae	NO	Male	NO	NO	NO	NO	NO	Arboreal	Open Habitat	Montane	Chiriqui: Boquete	0
MJM 4779	Oreothlypis peregrina	Parulidae	NO	Male	NO	NO	NO	NO	YES			Migratory	Chiriqui: Boquete	0
MJM 4780	Zimmerius vilissimus	Tyrannidae	NO	Male	NO	NO	NO	NO	NO	Arboreal	Open Habitat	Lowland	Chiriqui: Boquete	0
MJM 4781	Myadestes melanops	Turdidae	NO	Male	NO	NO	NO	NO	NO	Arboreal	Forest	Montane	Chiriqui: Boquete	0
MJM 4784	Catharus aurantiirostris	Turdidae	YES		NO	NO	NO	NO	NO	Terrestrial	Forest	Montane	Chiriqui: Boquete	1
MJM 4827	Turdus grayi	Turdidae	YES	Female	NO	NO	NO	NO	NO	Terrestrial	Open Habitat	Lowland	Chiriqui: Lagunas de Volcan	1
MJM 4836	Basileuterus culicivorus	Parulidae	YES		NO	NO	NO	NO	NO	Arboreal	Open Habitat	Montane	Chiriqui: Lagunas de Volcan	4
MJM 4869	Basileuterus culicivorus	Parulidae	YES		NO	NO	NO	NO	NO	Arboreal	Open Habitat	Montane	Chiriqui: Lagunas de Volcan	1
MJM 4898	Catharus gracilirostris	Turdidae	YES	Female	NO	NO	NO	NO	NO	Terrestrial	Forest	Montane	Chiriqui: Cerro Punta	1
MJM 4899	Pezopetes capitalis	Emberizidae	YES	Female	NO	NO	NO	NO	NO	Terrestrial	Forest	Montane	Chiriqui: Cerro Punta	1
MJM 4905	Eugenes fulgens	Trochilidae	NO	Male	NO	NO	NO	NO	NO	Arboreal	Forest	Montane	Chiriqui: Cerro Punta	0
MJM 4906	Eugenes fulgens	Trochilidae	NO	Female	NO	NO	NO	NO	NO	Arboreal	Forest	Montane	Chiriqui: Cerro Punta	0
MJM 4907	Lampornis castaneoventris	Trochilidae	NO	Female	NO	NO	NO	NO	NO	Arboreal	Open Habitat	Montane	Chiriqui: Cerro Punta	0
MJM 4908	Basileuterus melanogenys	Parulidae	YES	Female	NO	NO	NO	NO	NO	Terrestrial	Forest	Montane	Chiriqui: Cerro Punta	1	DID NOT AMP (1)
MJM 4909	Myadestes melanops	Turdidae	NO	Male	NO	NO	NO	NO	NO	Arboreal	Forest	Montane	Chiriqui: Cerro Punta	0
MJM 4910	Pezopetes capitalis	Emberizidae	NO	Male	NO	NO	NO	NO	NO	Terrestrial	Forest	Montane	Chiriqui: Cerro Punta	0
MJM 4911	Zonotrichia capensis	Emberizidae	NO	Male	NO	NO	NO	NO	NO	Terrestrial	Open Habitat	Montane	Chiriqui: Cerro Punta	0
MJM 4912	Lampornis castaneoventris	Trochilidae	NO	Male	NO	NO	NO	NO	NO	Arboreal	Open Habitat	Montane	Chiriqui: Cerro Punta	0
MJM 4913	Colibri thalassinus	Trochilidae	NO	Male	NO	NO	NO	NO	NO	Arboreal	Forest	Montane	Chiriqui: Cerro Punta	0
MJM 4914	Eugenes fulgens	Trochilidae	NO	Male	NO	NO	NO	NO	NO	Arboreal	Forest	Montane	Chiriqui: Cerro Punta	0
MJM 4915	Lampornis castaneoventris	Trochilidae	NO	Female	NO	NO	NO	NO	NO	Arboreal	Open Habitat	Montane	Chiriqui: Cerro Punta	0
MJM 4916	Zonotrichia capensis	Emberizidae	NO	Female	NO	NO	NO	NO	NO	Terrestrial	Open Habitat	Montane	Chiriqui: Cerro Punta	0
MJM 4917	Zonotrichia capensis	Emberizidae	NO	Male	NO	NO	NO	NO	NO	Terrestrial	Open Habitat	Montane	Chiriqui: Cerro Punta	0
MJM 4918	Catharus gracilirostris	Turdidae	NO	Male	NO	NO	NO	NO	NO	Terrestrial	Forest	Montane	Chiriqui: Cerro Punta	0
MJM 4919	Myadestes melanops	Turdidae	NO	Female	NO	NO	NO	NO	NO	Arboreal	Forest	Montane	Chiriqui: Cerro Punta	0
MJM 4920	Lampornis castaneoventris	Trochilidae	NO	Female	NO	NO	NO	NO	NO	Arboreal	Open Habitat	Montane	Chiriqui: Cerro Punta	0
MJM 4921	Lampornis castaneoventris	Trochilidae	NO	Female	NO	NO	NO	NO	NO	Arboreal	Open Habitat	Montane	Chiriqui: Cerro Punta	0
MJM 4922	Eupherusa eximia	Trochilidae	NO	Female	NO	NO	NO	NO	NO	Arboreal	Forest	Montane	Chiriqui: Cerro Punta	0
MJM 4923	Basileuterus melanogenys	Parulidae	NO	Male	NO	NO	NO	NO	NO	Terrestrial	Forest	Montane	Chiriqui: Cerro Punta	0
MJM 4924	Panterpe insignis	Trochilidae	NO	Female	NO	NO	NO	NO	NO	Arboreal	Open Habitat	Montane	Chiriqui: Cerro Punta	0
MJM 4925	Panterpe insignis	Trochilidae	NO	Female	NO	NO	NO	NO	NO	Arboreal	Open Habitat	Montane	Chiriqui: Cerro Punta	0
MJM 4926	Lampornis castaneoventris	Trochilidae	NO	Male	NO	NO	NO	NO	NO	Arboreal	Open Habitat	Montane	Chiriqui: Cerro Punta	0
MJM 4927	Lampornis castaneoventris	Trochilidae	NO	Female	NO	NO	NO	NO	NO	Arboreal	Open Habitat	Montane	Chiriqui: Cerro Punta	0
MJM 4928	Lampornis castaneoventris	Trochilidae	NO	Female	NO	NO	NO	NO	NO	Arboreal	Open Habitat	Montane	Chiriqui: Cerro Punta	0
MJM 4930	Basileuterus melanogenys	Parulidae	NO	Female	NO	NO	NO	NO	NO	Terrestrial	Forest	Montane	Chiriqui: Cerro Punta	0
MJM 4931	Diglossa plumbea	Emberizidae	NO	Female	NO	NO	NO	NO	NO	Arboreal	Forest	Montane	Chiriqui: Cerro Punta	0
MJM 4932	Lampornis castaneoventris	Trochilidae	NO	Male	NO	NO	NO	NO	NO	Arboreal	Open Habitat	Montane	Chiriqui: Cerro Punta	0
MJM 4933	Phainoptila melanoxantha	Ptilogonatidae	NO	Male	NO	NO	NO	NO	NO	Arboreal	Forest	Montane	Chiriqui: Cerro Punta	0
MJM 4934	Phainoptila melanoxantha	Ptilogonatidae	NO	Female	NO	NO	NO	NO	NO	Arboreal	Forest	Montane	Chiriqui: Cerro Punta	0
MJM 4935	Cardellina pusilla	Parulidae	NO	Female	NO	NO	NO	NO	YES			Migratory	Chiriqui: Cerro Punta	0
MJM 4936	Setophaga petechia	Parulidae	NO	Male	NO	NO	NO	NO	YES			Migratory	Panama: Felipillo	0
MJM 4937	Setophaga petechia	Parulidae	NO	Female	NO	NO	NO	NO	YES			Migratory	Panama: Felipillo	0
MJM 4938	Setophaga petechia	Parulidae	NO	Female	NO	NO	NO	NO	YES			Migratory	Panama: Felipillo	0
MJM 4939	Setophaga petechia	Parulidae	NO	Male	NO	NO	NO	NO	YES			Migratory	Panama: Felipillo	0
MJM 4940	Empidonax atriceps	Tyrannidae	NO	Female	NO	NO	NO	NO	NO	Arboreal	Forest	Montane	Chiriqui: Cerro Punta	0
MJM 4941	Myioborus torquatus	Parulidae	NO	Female	NO	NO	NO	NO	NO	Arboreal	Forest	Montane	Chiriqui: Cerro Punta	0
MJM 4942	Turdus grayi	Turdidae	NO	Female	NO	NO	NO	NO	NO	Terrestrial	Open Habitat	Lowland	Chiriqui: Cerro Punta	0
MJM 4943	Pselliophorus tibialis	Emberizidae	NO	Male	NO	NO	NO	NO	NO	Terrestrial	Forest	Montane	Chiriqui: Cerro Punta	0
MJM 4944	Pyrrhura hoffmanni	Psittacidae	NO	Female	NO	TREE	YES	NO	NO	Arboreal	Forest	Montane	Chiriqui: Cerro Punta	0
MJM 4945	Pyrrhura hoffmanni	Psittacidae	NO	Male	NO	TREE	YES	NO	NO	Arboreal	Forest	Montane	Chiriqui: Cerro Punta	0
MJM 4946	Pyrrhura hoffmanni	Psittacidae	NO	Male	NO	TREE	YES	NO	NO	Arboreal	Forest	Montane	Chiriqui: Cerro Punta	0
MJM 4947	Pyrrhura hoffmanni	Psittacidae	NO	Male	NO	TREE	YES	NO	NO	Arboreal	Forest	Montane	Chiriqui: Cerro Punta	0
MJM 4948	Oreothlypis gutturalis	Parulidae	NO	Male	NO	NO	NO	NO	NO	Arboreal	Forest	Montane	Chiriqui: Cerro Punta	0
MJM 4949	Pezopetes capitalis	Emberizidae	NO	Male	NO	NO	NO	NO	NO	Terrestrial	Forest	Montane	Chiriqui: Cerro Punta	0
MJM 4950	Basileuterus melanogenys	Parulidae	NO	Female	NO	NO	NO	NO	NO	Terrestrial	Forest	Montane	Chiriqui: Cerro Punta	0
MJM 4951	Pyrrhura hoffmanni	Psittacidae	NO	Female	NO	TREE	YES	NO	NO	Arboreal	Forest	Montane	Chiriqui: Cerro Punta	0
MJM 4952	Syndactyla subalaris	Furnariidae	NO	Female	NO	NO	NO	NO	NO	Arboreal	Forest	Montane	Chiriqui: Cerro Punta	0
MJM 4953	Pselliophorus tibialis	Emberizidae	NO	Female	NO	NO	NO	NO	NO	Terrestrial	Forest	Montane	Chiriqui: Cerro Punta	0
MJM 4954	Pselliophorus tibialis	Emberizidae	YES	Female	NO	NO	NO	NO	NO	Terrestrial	Forest	Montane	Chiriqui: Cerro Punta	1
MJM 4955	Eugenes fulgens	Trochilidae	NO	Female	NO	NO	NO	NO	NO	Arboreal	Forest	Montane	Chiriqui: Cerro Punta	0
MJM 4956	Eugenes fulgens	Trochilidae	NO	Female	NO	NO	NO	NO	NO	Arboreal	Forest	Montane	Chiriqui: Cerro Punta	0
MJM 4957	Patagioenas fasciata	Columbidae	NO	Male	NO	NO	NO	NO	NO	Arboreal	Forest	Montane	Chiriqui: Cerro Punta	0
MJM 4958	Setophaga petechia	Parulidae	NO	Male	NO	NO	NO	NO	YES			Migratory	Panama: Felipillo	0
MJM 4960	Cardellina pusilla	Parulidae	NO	Female	NO	NO	NO	NO	YES			Migratory	Chiriqui: Cerro Punta	0
MJM 4961	Diglossa plumbea	Emberizidae	NO	Female	NO	NO	NO	NO	NO	Arboreal	Forest	Montane	Chiriqui: Cerro Punta	0
MJM 4962	Diglossa plumbea	Emberizidae	NO	Male	NO	NO	NO	NO	NO	Arboreal	Forest	Montane	Chiriqui: Cerro Punta	0
MJM 4963	Empidonax flavescens	Tyrannidae	NO	Male	NO	NO	NO	NO	YES			Migratory	Chiriqui: Cerro Punta	0
MJM 4965	Catharus frantzii	Turdidae	NO	Female	NO	NO	NO	NO	NO	Terrestrial	Forest	Montane	Chiriqui: Cerro Punta	0
MJM 4966	Chlorospingus pileatus	Emberizidae	NO	Male	NO	NO	NO	NO	NO	Arboreal	Forest	Montane	Chiriqui: Cerro Punta	0
MJM 4967	Panterpe insignis	Trochilidae	NO	Male	NO	NO	NO	NO	NO	Arboreal	Open Habitat	Montane	Chiriqui: Cerro Punta	0
MJM 4968	Tiaris olivaceus	Emberizidae	NO	Male	NO	NO	NO	NO	NO	Terrestrial	Open Habitat	Lowland	Chiriqui: Cerro Punta	0
MJM 4969	Panterpe insignis	Trochilidae	NO	Male	NO	NO	NO	NO	NO	Arboreal	Open Habitat	Montane	Chiriqui: Cerro Punta	0
MJM 4970	Henicorhina leucophrys	Troglodytidae	NO	Female	NO	NO	NO	NO	NO	Terrestrial	Forest	Montane	Chiriqui: Cerro Punta	0
MJM 4971	Pselliophorus tibialis	Emberizidae	NO	Female	NO	NO	NO	NO	NO	Terrestrial	Forest	Montane	Chiriqui: Cerro Punta	0
MJM 4972	Oreothlypis gutturalis	Parulidae	NO	Female	NO	NO	NO	NO	NO	Arboreal	Forest	Montane	Chiriqui: Cerro Punta	0
MJM 4973	Atlapetes albinucha	Emberizidae	NO	Male	NO	NO	NO	NO	NO	Terrestrial	Forest	Montane	Chiriqui: Cerro Punta	0
MJM 4974	Panterpe insignis	Trochilidae	NO	Male	NO	NO	NO	NO	NO	Arboreal	Open Habitat	Montane	Chiriqui: Cerro Punta	0
MJM 4975	Selasphorus flammula	Trochilidae	NO		NO	NO	NO	NO	NO	Arboreal	Open Habitat	Montane	Chiriqui: Cerro Punta	0
MJM 4976	Thripadectes rufobrunneus	Furnariidae	NO	Male	NO	GROUND	NO	YES	NO	Arboreal	Forest	Montane	Chiriqui: Cerro Punta	0
MJM 4977	Chlorospingus pileatus	Emberizidae	NO	Female	NO	NO	NO	NO	NO	Arboreal	Forest	Montane	Chiriqui: Cerro Punta	0
MJM 4980	Turdus plebejus	Turdidae	NO	Male	NO	NO	NO	NO	NO	Terrestrial	Forest	Montane	Chiriqui: Cerro Punta	0
MJM 4981	Turdus plebejus	Turdidae	NO	Female	NO	NO	NO	NO	NO	Terrestrial	Forest	Montane	Chiriqui: Cerro Punta	0
MJM 4982	Turdus plebejus	Turdidae	NO	Male	NO	NO	NO	NO	NO	Terrestrial	Forest	Montane	Chiriqui: Cerro Punta	0
MJM 4983	Catharus frantzii	Turdidae	NO	Male	NO	NO	NO	NO	NO	Terrestrial	Forest	Montane	Chiriqui: Cerro Punta	0
MJM 4984	Semnornis frantzii	Semnornithidae	NO	Female	NO	TREE	YES	NO	NO	Arboreal	Forest	Montane	Chiriqui: Cerro Punta	0
MJM 4985	Panterpe insignis	Trochilidae	NO	Female	NO	NO	NO	NO	NO	Arboreal	Open Habitat	Montane	Chiriqui: Cerro Punta	0
MJM 4986	Trogon aurantiiventris	Trogonidae	NO	Male	NO	TREE	YES	NO	NO	Arboreal	Forest	Montane	Chiriqui: Cerro Punta	0
MJM 4987	Turdus plebejus	Turdidae	NO	Male	NO	NO	NO	NO	NO	Terrestrial	Forest	Montane	Chiriqui: Cerro Punta	0
MJM 4988	Empidonax flavescens	Tyrannidae	NO	Female	NO	NO	NO	NO	YES			Migratory	Chiriqui: Cerro Punta	0
MJM 4989	Quiscalus mexicanus	Icteridae	NO	Female	NO	NO	NO	NO	NO	Terrestrial	Open Habitat	Lowland	Panama: Felipillo	0
MJM 4990	Pitangus sulphuratus	Tyrannidae	NO	Female	NO	NO	NO	NO	NO	Arboreal	Open Habitat	Lowland	Panama: Felipillo	0
MJM 4992	Myiarchus panamensis	Tyrannidae	NO	Female	NO	TREE	YES	NO	NO	Arboreal	Open Habitat	Lowland	Panama: Felipillo	0
MJM 4993	Myiarchus panamensis	Tyrannidae	NO	Male	NO	TREE	YES	NO	NO	Arboreal	Open Habitat	Lowland	Panama: Felipillo	0
MJM 4994	Todirostrum cinereum	Tyrannidae	NO	Male	NO	NO	NO	NO	NO	Arboreal	Open Habitat	Lowland	Panama: Felipillo	0
MJM 4995	Protonotaria citrea	Parulidae	NO	Male	NO	NO	NO	NO	YES			Migratory	Panama: Felipillo	0
MJM 4996	Setophaga petechia	Parulidae	NO	Male	NO	NO	NO	NO	YES			Migratory	Panama: Felipillo	0
MJM 4997	Myiarchus panamensis	Tyrannidae	NO	Female	NO	TREE	YES	NO	NO	Arboreal	Open Habitat	Lowland	Panama: Felipillo	0
MJM 4998	Myiarchus panamensis	Tyrannidae	NO	Female	NO	TREE	YES	NO	NO	Arboreal	Open Habitat	Lowland	Panama: Felipillo	0
MJM 5050	Coccyzus minor	Cuculidae	YES	Female	NO	NO	NO	NO	NO	Arboreal	Open Habitat	Lowland	Panama: Amador	2	Amblyomma dissimile (1)
MJM 5084	Tyrannus melancholicus	Tyrannidae	NO	Male	NO	NO	NO	NO	NO	Arboreal	Open Habitat	Lowland	Panama: Felipillo	0
MJM 5089	Pitangus sulphuratus	Tyrannidae	NO	Female	NO	NO	NO	NO	NO	Arboreal	Open Habitat	Lowland	Panama: Felipillo	0
MJM 5105	Milvago chimachima	Falconidae	NO	Female	NO	NO	NO	NO	NO	Terrestrial	Open Habitat	Lowland	Panama: Felipillo	0
MJM 5109	Setophaga petechia	Parulidae	NO		NO	NO	NO	NO	YES			Migratory	Cocle: Penonome	0
MJM 5110	Myiozetetes similis	Tyrannidae	NO	Female	NO	NO	NO	NO	NO	Arboreal	Open Habitat	Lowland	Cocle: Penonome	0
MJM 5111	Cyanerpes cyaneus	Thraupidae	NO	Male	NO	NO	NO	NO	NO	Arboreal	Forest	Lowland	Cocle: Penonome	0
MJM 5112	Todirostrum cinereum	Tyrannidae	NO	Female	NO	NO	NO	NO	NO	Arboreal	Open Habitat	Lowland	Cocle: Penonome	0
MJM 5113	Hylophilus flavipes	Vireonidae	NO	Male	NO	NO	NO	NO	NO	Arboreal	Forest	Lowland	Cocle: Penonome	0
MJM 5114	Sporophila minuta	Emberizidae	NO	Male	NO	NO	NO	NO	NO	Terrestrial	Open Habitat	Lowland	Cocle: Penonome	0
MJM 5115	Sturnella magna	Icteridae	NO	Female	NO	NO	NO	NO	NO	Terrestrial	Open Habitat	Lowland	Cocle: Penonome	0
MJM 5119	Sporophila americana	Emberizidae	NO	Female	NO	NO	NO	NO	NO	Terrestrial	Open Habitat	Lowland	Cocle: Penonome	0
MJM 5120	Columbina minuta	Columbidae	NO	Male	NO	NO	NO	NO	NO	Terrestrial	Open Habitat	Lowland	Cocle: Penonome	0
MJM 5121	Setophaga fusca	Parulidae	NO		NO	NO	NO	NO	YES			Migratory	Cocle: Penonome	0
MJM 5122	Volatinia jacarina	Emberizidae	NO	Male	NO	NO	NO	NO	NO	Terrestrial	Open Habitat	Lowland	Cocle: Penonome	0
MJM 5123	Colinus cristatus	Odontophoridae	NO	Male	NO	NO	NO	NO	NO	Terrestrial	Open Habitat	Lowland	Cocle: Penonome	0
MJM 5127	Cyanerpes cyaneus	Thraupidae	NO		NO	NO	NO	NO	NO	Arboreal	Forest	Lowland	Cocle: Penonome	0
MJM 5129	Setophaga petechia	Parulidae	NO		NO	NO	NO	NO	YES			Migratory	Herrera: Paris	0
MJM 5132	Phaeomyias murina	Tyrannidae	NO	Female	NO	NO	NO	NO	NO	Arboreal	Forest	Lowland	Herrera: Paris	0
MJM 5133	Glaucidium brasilianum	Strigidae	NO	Male	NO	TREE	YES	NO	NO	Arboreal	Forest	Lowland	Herrera: Paris	0
MJM 5134	Columbina minuta	Columbidae	NO	Male	NO	NO	NO	NO	NO	Terrestrial	Open Habitat	Lowland	Herrera: Paris	0
MJM 5135	Phaeomyias murina	Tyrannidae	NO	Female	NO	NO	NO	NO	NO	Arboreal	Forest	Lowland	Herrera: Paris	0
MJM 5136	Myiozetetes similis	Tyrannidae	NO	Female	NO	NO	NO	NO	NO	Arboreal	Open Habitat	Lowland	Herrera: Paris	0
MJM 5137	Cyclarhis gujanensis	Vireonidae	NO	Female	NO	NO	NO	NO	NO	Arboreal	Forest	Lowland	Herrera: Paris	0
MJM 5141	Quiscalus mexicanus	Icteridae	NO		NO	NO	NO	NO	NO	Terrestrial	Open Habitat	Lowland	Herrera: Paris	0
MJM 5149	Columbina talpacoti	Columbidae	NO	Female	NO	NO	NO	NO	NO	Terrestrial	Open Habitat	Lowland	Herrera: Cenegon de Mangle	0
MJM 5150	Cyclarhis gujanensis	Vireonidae	NO	Male	NO	NO	NO	NO	NO	Arboreal	Forest	Lowland	Herrera: Cenegon de Mangle	0
MJM 5151	Tyrannus savana	Tyrannidae	NO	Female	NO	NO	NO	NO	NO	Arboreal	Open Habitat	Lowland	Herrera: Paris	0
MJM 5152	Megarynchus pitangua	Tyrannidae	NO	Male	NO	NO	NO	NO	NO	Arboreal	Open Habitat	Lowland	Herrera: Cenegon de Mangle	0
MJM 5207	Thraupis episcopus	Thraupidae	NO	Female	NO	NO	NO	NO	NO	Arboreal	Open Habitat	Lowland	Cocle: Penonome	0
MJM 5208	Thraupis episcopus	Thraupidae	NO	Male	NO	NO	NO	NO	NO	Arboreal	Open Habitat	Lowland	Cocle: Penonome	0
MJM 5209	Myiarchus panamensis	Tyrannidae	NO	Female	NO	TREE	YES	NO	NO	Arboreal	Open Habitat	Lowland	Cocle: Penonome	0
MJM 5213	Euphonia luteicapilla	Fringillidae	NO	Male	NO	NO	NO	NO	NO	Arboreal	Open Habitat	Lowland	Cocle: Penonome	0
MJM 5214	Myiozetetes cayanensis	Tyrannidae	NO	Male	NO	NO	NO	NO	NO	Arboreal	Open Habitat	Lowland	Cocle: Penonome	0
MJM 5216	Setophaga petechia	Parulidae	NO	Female	NO	NO	NO	NO	YES			Migratory	Cocle: Penonome	0
MJM 5217	Setophaga petechia	Parulidae	NO	Female	NO	NO	NO	NO	YES			Migratory	Cocle: Penonome	0
MJM 5218	Setophaga petechia	Parulidae	NO		NO	NO	NO	NO	YES			Migratory	Cocle: Penonome	0
MJM 5219	Brotogeris jugularis	Psittacidae	NO	Male	NO	TREE	YES	NO	NO	Arboreal	Open Habitat	Lowland	Cocle: Penonome	0
MJM 5220	Setophaga petechia	Parulidae	NO	Female	NO	NO	NO	NO	YES			Migratory	Cocle: Penonome	0
MJM 5221	Tyrannus melancholicus	Tyrannidae	NO	Male	NO	NO	NO	NO	NO	Arboreal	Open Habitat	Lowland	Cocle: Penonome	0
MJM 5223	Falco rufigularis	Falconidae	NO	Male	NO	NO	NO	NO	NO	Arboreal	Open Habitat	Lowland	Cocle: Penonome	0
MJM 5224	Phaeochroa cuvierii	Trochilidae	NO	Male	NO	NO	NO	NO	NO	Arboreal	Open Habitat	Lowland	Cocle: Penonome	0
MJM 5226	Coccyzus americanus	Cuculidae	NO	Male	NO	NO	NO	NO	YES			Migratory	Cocle: Penonome	0
MJM 5227	Tyrannus melancholicus	Tyrannidae	NO	Male	NO	NO	NO	NO	NO	Arboreal	Open Habitat	Lowland	Cocle: Penonome	0
MJM 5228	Myiozetetes similis	Tyrannidae	NO	Male	NO	NO	NO	NO	NO	Arboreal	Open Habitat	Lowland	Cocle: Penonome	0
MJM 5229	Falco sparverius	Falconidae	NO	Female	NO	NO	NO	NO	NO	Arboreal	Open Habitat	Lowland	Cocle: Penonome	0
MJM 5232	Myiarchus panamensis	Tyrannidae	NO	Male	NO	TREE	YES	NO	NO	Arboreal	Open Habitat	Lowland	Cocle: Penonome	0
MJM 5233	Thraupis episcopus	Thraupidae	NO	Female	NO	NO	NO	NO	NO	Arboreal	Open Habitat	Lowland	Cocle: Penonome	0
MJM 5239	Tolmomyias sulphurescens	Tyrannidae	NO	Male	NO	NO	NO	NO	NO	Arboreal	Forest	Lowland	Cocle: Penonome	0
MJM 5241	Todirostrum cinereum	Tyrannidae	NO	Male	NO	NO	NO	NO	NO	Arboreal	Open Habitat	Lowland	Cocle: Penonome	0
MJM 5242	Myiarchus panamensis	Tyrannidae	NO		NO	TREE	YES	NO	NO	Arboreal	Open Habitat	Lowland	Cocle: Penonome	0
MJM 5243	Mniotilta varia	Parulidae	NO	Female	YES	NO	NO	NO	YES			Migratory	Cocle: Penonome	0
MJM 5244	Chiroxiphia lanceolata	Pipridae	NO	Male	NO	NO	NO	NO	NO	Arboreal	Forest	Lowland	Cocle: Penonome	0
MJM 5248	Piaya cayana	Cuculidae	NO	Male	NO	NO	NO	NO	NO	Arboreal	Forest	Lowland	Cocle: Penonome	0
MJM 5256	Manacus vitellinus	Pipridae	NO	Male	NO	NO	NO	NO	NO	Arboreal	Forest	Lowland	Colon: Achiote	0
MJM 5257	Manacus vitellinus	Pipridae	NO	Female	NO	NO	NO	NO	NO	Arboreal	Forest	Lowland	Colon: Achiote	0
MJM 5258	Glaucis hirsutus	Trochilidae	NO	Male	NO	NO	NO	NO	NO	Arboreal	Open Habitat	Lowland	Colon: Achiote	0
MJM 5265	Phaethornis striigularis	Trochilidae	NO	Male	NO	NO	NO	NO	NO	Arboreal	Forest	Lowland	Colon: Achiote	0
MJM 5267	Ramphocelus dimidiatus	Thraupidae	NO	Male	NO	NO	NO	NO	NO	Arboreal	Open Habitat	Lowland	Colon: Achiote	0
MJM 5270	Manacus vitellinus	Pipridae	NO	Male	NO	NO	NO	NO	NO	Arboreal	Forest	Lowland	Colon: Achiote	0
MJM 5271	Manacus vitellinus	Pipridae	NO	Male	NO	NO	NO	NO	NO	Arboreal	Forest	Lowland	Colon: Achiote	0
MJM 5273	Myrmeciza exsul	Thamnophilidae	YES	Female	NO	NO	NO	NO	NO	Terrestrial	Forest	Lowland	Colon: Achiote	2	Amblyomma varium (1)
MJM 5274	Myrmeciza exsul	Thamnophilidae	NO	Male	NO	NO	NO	NO	NO	Terrestrial	Forest	Lowland	Colon: Achiote	0
MJM 5276	Oncostoma olivaceum	Tyrannidae	NO	Female	NO	NO	NO	NO	NO	Arboreal	Forest	Lowland	Colon: Achiote	0
MJM 5278	Myrmeciza exsul	Thamnophilidae	NO	Female	NO	NO	NO	NO	NO	Terrestrial	Forest	Lowland	Colon: Achiote	0
MJM 5279	Parkesia noveboracensis	Parulidae	NO	Male	NO	NO	NO	NO	YES			Migratory	Colon: Achiote	0
MJM 5280	Leptotila cassini	Columbidae	NO	Female	NO	NO	NO	NO	NO	Terrestrial	Forest	Lowland	Colon: Achiote	0
MJM 5281	Xenops minutus	Furnariidae	NO	Male	YES	TREE	YES	NO	NO	Arboreal	Forest	Lowland	Colon: Achiote	0
MJM 5283	Myrmeciza exsul	Thamnophilidae	NO	Male	NO	NO	NO	NO	NO	Terrestrial	Forest	Lowland	Colon: Achiote	0
MJM 5284	Mionectes oleagineus	Tyrannidae	NO	Male	NO	NO	NO	NO	NO	Arboreal	Forest	Lowland	Colon: Achiote	0
MJM 5285	Mionectes oleagineus	Tyrannidae	NO	Male	NO	NO	NO	NO	NO	Arboreal	Forest	Lowland	Colon: Achiote	0
MJM 5287	Hylophylax naevioides	Thamnophilidae	NO	Male	NO	NO	NO	NO	NO	Terrestrial	Forest	Lowland	Colon: Achiote	0
MJM 5289	Hylophylax naevioides	Thamnophilidae	NO	Female	NO	NO	NO	NO	NO	Terrestrial	Forest	Lowland	Colon: Achiote	0
MJM 5292	Parkesia noveboracensis	Parulidae	NO	Female	NO	NO	NO	NO	YES			Migratory	Colon: Achiote	0
MJM 5294	Xiphorhynchus susurrans	Furnariidae	NO	Male	YES	TREE	YES	NO	NO	Arboreal	Forest	Lowland	Colon: Achiote	0
MJM 5295	Sclerurus guatemalensis	Furnariidae	NO	Male	NO	GROUND	NO	YES	NO	Terrestrial	Forest	Lowland	Colon: Achiote	0
MJM 5297	Habia fuscicauda	Cardinalidae	YES	Male	NO	NO	NO	NO	NO	Terrestrial	Forest	Lowland	Colon: Achiote	2	Amblyomma sabanerae (1)
MJM 5298	Habia fuscicauda	Cardinalidae	NO	Female	NO	NO	NO	NO	NO	Terrestrial	Forest	Lowland	Colon: Achiote	0
MJM 5299	Habia fuscicauda	Cardinalidae	NO	Female	NO	NO	NO	NO	NO	Terrestrial	Forest	Lowland	Colon: Achiote	0
MJM 5300	Habia fuscicauda	Cardinalidae	NO	Female	NO	NO	NO	NO	NO	Terrestrial	Forest	Lowland	Colon: Achiote	0
MJM 5301	Mionectes oleagineus	Tyrannidae	NO	Female	NO	NO	NO	NO	NO	Arboreal	Forest	Lowland	Colon: Achiote	0
MJM 5302	Capito maculicoronatus	Capitonidae	NO	Male	NO	TREE	YES	NO	NO	Arboreal	Forest	Lowland	Colon: Achiote	0
MJM 5303	Capito maculicoronatus	Capitonidae	NO	Male	NO	TREE	YES	NO	NO	Arboreal	Forest	Lowland	Colon: Achiote	0
MJM 5304	Capito maculicoronatus	Capitonidae	NO	Female	NO	TREE	YES	NO	NO	Arboreal	Forest	Lowland	Colon: Achiote	0
MJM 5305	Ramphocelus dimidiatus	Thraupidae	NO	Male	NO	NO	NO	NO	NO	Arboreal	Open Habitat	Lowland	Colon: Achiote	0
MJM 5306	Ramphocelus dimidiatus	Thraupidae	NO	Female	NO	NO	NO	NO	NO	Arboreal	Open Habitat	Lowland	Colon: Achiote	0
MJM 5307	Euphonia laniirostris	Fringillidae	NO	Male	NO	NO	NO	NO	NO	Arboreal	Open Habitat	Lowland	Colon: Achiote	0
MJM 5311	Myiodynastes maculatus	Tyrannidae	NO	Female	NO	TREE	YES	NO	NO	Arboreal	Open Habitat	Lowland	Colon: Achiote	0
MJM 5312	Myiodynastes maculatus	Tyrannidae	NO	Female	NO	TREE	YES	NO	NO	Arboreal	Open Habitat	Lowland	Colon: Achiote	0
MJM 5313	Habia fuscicauda	Cardinalidae	NO	Female	NO	NO	NO	NO	NO	Terrestrial	Forest	Lowland	Colon: Achiote	0
MJM 5314	Catharus ustulatus	Turdidae	YES	Female	NO	NO	NO	NO	YES			Migratory	Colon: Achiote	2
MJM 5315	Habia fuscicauda	Cardinalidae	YES	Male	NO	NO	NO	NO	NO	Terrestrial	Forest	Lowland	Colon: Achiote	2	Amblyomma varium (1)
MJM 5316	Coereba flaveola	Thraupidae	NO	Female	NO	NO	NO	NO	NO	Arboreal	Open Habitat	Lowland	Colon: Achiote	0
MJM 5317	Arremon aurantiirostris	Emberizidae	YES	Male	NO	NO	NO	NO	NO	Terrestrial	Forest	Lowland	Colon: Achiote	6	Amblyomma varium (1)
MJM 5318	Habia fuscicauda	Cardinalidae	NO	Female	NO	NO	NO	NO	NO	Terrestrial	Forest	Lowland	Colon: Achiote	0
MJM 5319	Parkesia noveboracensis	Parulidae	NO	Female	NO	NO	NO	NO	YES			Migratory	Colon: Achiote	0
MJM 5321	Mionectes oleagineus	Tyrannidae	NO	Male	NO	NO	NO	NO	NO	Arboreal	Forest	Lowland	Colon: Achiote	0
MJM 5322	Parkesia noveboracensis	Parulidae	NO	Female	NO	NO	NO	NO	YES			Migratory	Colon: Achiote	0
MJM 5323	Xenops minutus	Furnariidae	NO	Female	YES	TREE	YES	NO	NO	Arboreal	Forest	Lowland	Colon: Achiote	0
MJM 5324	Epinecrophylla fulviventris	Thamnophilidae	YES	Male	NO	NO	NO	NO	NO	Arboreal	Forest	Lowland	Colon: Achiote	1
MJM 5326	Mionectes oleagineus	Tyrannidae	NO	Male	NO	NO	NO	NO	NO	Arboreal	Forest	Lowland	Colon: Achiote	0
MJM 5327	Arremon aurantiirostris	Emberizidae	YES	Female	NO	NO	NO	NO	NO	Terrestrial	Forest	Lowland	Colon: Achiote	9	Amblyomma varium (1)
MJM 5328	Mionectes oleagineus	Tyrannidae	NO	Male	NO	NO	NO	NO	NO	Arboreal	Forest	Lowland	Colon: Achiote	0
MJM 5329	Myrmeciza exsul	Thamnophilidae	NO	Male	NO	NO	NO	NO	NO	Terrestrial	Forest	Lowland	Colon: Achiote	0
MJM 5330	Attila spadiceus	Tyrannidae	NO	Female	NO	NO	NO	NO	NO	Arboreal	Forest	Lowland	Colon: Achiote	0
MJM 5331	Pipra mentalis	Pipridae	NO	Female	NO	NO	NO	NO	NO	Arboreal	Forest	Lowland	Colon: Achiote	0
MJM 5332	Geotrygon montana	Columbidae	YES	Female	NO	NO	NO	NO	NO	Terrestrial	Forest	Lowland	Colon: Achiote	5	Amblyomma sabanerae (1)
MJM 5333	Thalurania colombica	Trochilidae	NO	Male	NO	NO	NO	NO	NO	Arboreal	Open Habitat	Lowland	Colon: Achiote	0
MJM 5334	Thryothorus nigricapillus	Troglodytidae	NO	Male	NO	NO	NO	NO	NO	Terrestrial	Forest	Lowland	Colon: Achiote	0
MJM 5335	Thamnophilus atrinucha	Thamnophilidae	NO	Male	NO	NO	NO	NO	NO	Arboreal	Forest	Lowland	Colon: Achiote	0
MJM 5336	Thamnophilus atrinucha	Thamnophilidae	NO	Male	NO	NO	NO	NO	NO	Arboreal	Forest	Lowland	Colon: Achiote	0
MJM 5338	Cyphorhinus phaeocephalus	Troglodytidae	NO	Female	NO	NO	NO	NO	NO	Terrestrial	Forest	Lowland	Colon: Achiote	0
MJM 5341	Pteroglossus torquatus	Ramphastidae	YES	Male	NO	TREE	YES	NO	NO	Arboreal	Forest	Lowland	Colon: Achiote	1
MJM 5342	Pteroglossus torquatus	Ramphastidae	NO	Male	NO	TREE	YES	NO	NO	Arboreal	Forest	Lowland	Colon: Achiote	0
MJM 5345	Cyphorhinus phaeocephalus	Troglodytidae	YES	Male	NO	NO	NO	NO	NO	Terrestrial	Forest	Lowland	Colon: Achiote	2
MJM 5347	Pachyramphus polychopterus	Tityridae	NO	Female	NO	NO	NO	NO	NO	Arboreal	Open Habitat	Lowland	Colon: Achiote	0
MJM 5348	Manacus vitellinus	Pipridae	NO	Male	NO	NO	NO	NO	NO	Arboreal	Forest	Lowland	Colon: Achiote	0
MJM 5353	Setophaga pensylvanica	Parulidae	NO	Male	NO	NO	NO	NO	YES			Migratory	Chiriqui: Tole	0
MJM 5356	Setophaga petechia	Parulidae	NO	Male	NO	NO	NO	NO	YES			Migratory	Chiriqui: Tole	0
MJM 5363	Sporophila americana	Emberizidae	NO	Male	NO	NO	NO	NO	NO	Terrestrial	Open Habitat	Lowland	Chiriqui: Tole	0
MJM 5364	Parkesia noveboracensis	Parulidae	NO	Female	NO	NO	NO	NO	YES			Migratory	Chiriqui: Tole	0
MJM 5367	Amazilia tzacatl	Trochilidae	NO	Female	NO	NO	NO	NO	NO	Arboreal	Open Habitat	Lowland	Chiriqui: Tole	0
MJM 5375	Cyanerpes cyaneus	Thraupidae	NO	Male	NO	NO	NO	NO	NO	Arboreal	Forest	Lowland	Chiriqui: Tole	0
MJM 5377	Manacus vitellinus	Pipridae	NO	Female	NO	NO	NO	NO	NO	Arboreal	Forest	Lowland	Chiriqui: Tole	0
MJM 5378	Ramphocelus dimidiatus	Thraupidae	NO	Male	NO	NO	NO	NO	NO	Arboreal	Open Habitat	Lowland	Chiriqui: Tole	0
MJM 5380	Manacus aurantiacus	Pipridae	NO	Male	NO	NO	NO	NO	NO	Arboreal	Forest	Lowland	Chiriqui: Tole	0
MJM 5381	Thraupis episcopus	Thraupidae	NO	Male	NO	NO	NO	NO	NO	Arboreal	Open Habitat	Lowland	Chiriqui: Tole	0
MJM 5382	Mionectes oleagineus	Tyrannidae	NO	Male	NO	NO	NO	NO	NO	Arboreal	Forest	Lowland	Chiriqui: Tole	0
MJM 5383	Manacus aurantiacus	Pipridae	NO	Male	NO	NO	NO	NO	NO	Arboreal	Forest	Lowland	Chiriqui: Tole	0
MJM 5384	Saltator maximus	Thraupidae	NO	Male	NO	NO	NO	NO	NO	Arboreal	Open Habitat	Lowland	Chiriqui: Tole	0
MJM 5385	Elaenia chiriquensis	Tyrannidae	NO	Male	NO	NO	NO	NO	NO	Arboreal	Open Habitat	Lowland	Chiriqui: Tole	0
MJM 5386	Amazilia tzacatl	Trochilidae	NO	Male	NO	NO	NO	NO	NO	Arboreal	Open Habitat	Lowland	Chiriqui: Tole	0
MJM 5387	Pachyramphus polychopterus	Tityridae	NO	Male	NO	NO	NO	NO	NO	Arboreal	Open Habitat	Lowland	Chiriqui: Tole	0
MJM 5389	Manacus aurantiacus	Pipridae	NO	Male	NO	NO	NO	NO	NO	Arboreal	Forest	Lowland	Chiriqui: Tole	0
MJM 5390	Pachyramphus polychopterus	Tityridae	NO	Male	NO	NO	NO	NO	NO	Arboreal	Open Habitat	Lowland	Chiriqui: Tole	0
MJM 5391	Manacus aurantiacus	Pipridae	NO	Female	NO	NO	NO	NO	NO	Arboreal	Forest	Lowland	Chiriqui: Tole	0
MJM 5392	Elaenia flavogaster	Tyrannidae	NO	Female	NO	NO	NO	NO	NO	Arboreal	Open Habitat	Lowland	Chiriqui: Tole	0
MJM 5393	Elaenia flavogaster	Tyrannidae	NO	Male	NO	NO	NO	NO	NO	Arboreal	Open Habitat	Lowland	Chiriqui: Tole	0
MJM 5395	Elaenia chiriquensis	Tyrannidae	NO	Male	NO	NO	NO	NO	NO	Arboreal	Open Habitat	Lowland	Chiriqui: Tole	0
MJM 5396	Coereba flaveola	Thraupidae	NO	Male	NO	NO	NO	NO	NO	Arboreal	Open Habitat	Lowland	Chiriqui: Tole	0
MJM 5398	Elaenia chiriquensis	Tyrannidae	NO	Female	NO	NO	NO	NO	NO	Arboreal	Open Habitat	Lowland	Chiriqui: Tole	0
MJM 5401	Elaenia chiriquensis	Tyrannidae	NO	Female	NO	NO	NO	NO	NO	Arboreal	Open Habitat	Lowland	Chiriqui: Tole	0
MJM 5402	Manacus aurantiacus	Pipridae	NO	Male	NO	NO	NO	NO	NO	Arboreal	Forest	Lowland	Chiriqui: Tole	0
MJM 5404	Mionectes oleagineus	Tyrannidae	NO	Female	NO	NO	NO	NO	NO	Arboreal	Forest	Lowland	Chiriqui: Tole	0
MJM 5405	Euphonia luteicapilla	Fringillidae	NO	Female	NO	NO	NO	NO	NO	Arboreal	Open Habitat	Lowland	Chiriqui: Tole	0
MJM 5408	Camptostoma obsoletum	Tyrannidae	NO	Male	NO	NO	NO	NO	NO	Arboreal	Open Habitat	Lowland	Chiriqui: Tole	0
MJM 5409	Tolmomyias sulphurescens	Tyrannidae	NO	Male	NO	NO	NO	NO	NO	Arboreal	Forest	Lowland	Chiriqui: Tole	0
MJM 5415	Picumnus olivaceus	Picidae	NO	Female	NO	TREE	YES	NO	NO	Arboreal	Forest	Lowland	Chiriqui: Tole	0
MJM 5416	Tangara larvata	Thraupidae	NO	Male	NO	NO	NO	NO	NO	Arboreal	Forest	Lowland	Chiriqui: Tole	0
MJM 5417	Thamnophilus doliatus	Thamnophilidae	NO	Male	NO	NO	NO	NO	NO	Arboreal	Open Habitat	Lowland	Chiriqui: Tole	0
MJM 5418	Buteo magnirostris	Accipitridae	NO	Male	NO	NO	NO	NO	NO	Arboreal	Open Habitat	Lowland	Chiriqui: Tole	0
MJM 5419	Manacus aurantiacus	Pipridae	NO	Female	NO	NO	NO	NO	NO	Arboreal	Forest	Lowland	Chiriqui: Tole	0
MJM 5420	Amazilia edward	Trochilidae	NO	Female	NO	NO	NO	NO	NO	Arboreal	Open Habitat	Lowland	Chiriqui: Tole	0
MJM 5421	Amazilia amabilis	Trochilidae	NO	Female	NO	NO	NO	NO	NO	Arboreal	Forest	Lowland	Chiriqui: Tole	0
MJM 5422	Amazilia tzacatl	Trochilidae	NO	Male	NO	NO	NO	NO	NO	Arboreal	Open Habitat	Lowland	Chiriqui: Tole	0
MJM 5423	Glaucis hirsutus	Trochilidae	NO		NO	NO	NO	NO	NO	Arboreal	Open Habitat	Lowland	Chiriqui: Tole	0
MJM 5424	Amazilia tzacatl	Trochilidae	NO	Male	NO	NO	NO	NO	NO	Arboreal	Open Habitat	Lowland	Chiriqui: Tole	0
MJM 5425	Mionectes oleagineus	Tyrannidae	NO	Male	NO	NO	NO	NO	NO	Arboreal	Forest	Lowland	Chiriqui: Tole	0
MJM 5426	Coereba flaveola	Thraupidae	NO	Male	NO	NO	NO	NO	NO	Arboreal	Open Habitat	Lowland	Chiriqui: Tole	0
MJM 5427	Hylophilus flavipes	Vireonidae	NO	Female	NO	NO	NO	NO	NO	Arboreal	Forest	Lowland	Chiriqui: Tole	0
MJM 5428	Columbina talpacoti	Columbidae	NO	Male	NO	NO	NO	NO	NO	Terrestrial	Open Habitat	Lowland	Chiriqui: Tole	0
MJM 5429	Leptotila verreauxi	Columbidae	NO	Male	NO	NO	NO	NO	NO	Terrestrial	Open Habitat	Lowland	Chiriqui: Tole	0
MJM 5430	Amazilia tzacatl	Trochilidae	NO	Male	NO	NO	NO	NO	NO	Arboreal	Open Habitat	Lowland	Chiriqui: Tole	0
MJM 5431	Manacus aurantiacus	Pipridae	NO	Male	NO	NO	NO	NO	NO	Arboreal	Forest	Lowland	Chiriqui: Tole	0
MJM 5433	Thamnophilus doliatus	Thamnophilidae	NO	Female	NO	NO	NO	NO	NO	Arboreal	Open Habitat	Lowland	Chiriqui: Tole	0
MJM 5435	Amazilia tzacatl	Trochilidae	NO	Male	NO	NO	NO	NO	NO	Arboreal	Open Habitat	Lowland	Chiriqui: Tole	0
MJM 5436	Amazilia tzacatl	Trochilidae	NO	Male	NO	NO	NO	NO	NO	Arboreal	Open Habitat	Lowland	Chiriqui: Tole	0
MJM 5437	Amazilia tzacatl	Trochilidae	NO	Female	NO	NO	NO	NO	NO	Arboreal	Open Habitat	Lowland	Chiriqui: Tole	0
MJM 5438	Amazilia tzacatl	Trochilidae	NO	Male	NO	NO	NO	NO	NO	Arboreal	Open Habitat	Lowland	Chiriqui: Tole	0
MJM 5439	Amazilia edward	Trochilidae	NO	Female	NO	NO	NO	NO	NO	Arboreal	Open Habitat	Lowland	Chiriqui: Tole	0
MJM 5443	Phaethornis striigularis	Trochilidae	NO		NO	NO	NO	NO	NO	Arboreal	Forest	Lowland	Chiriqui: Tole	0
MJM 5444	Manacus aurantiacus	Pipridae	YES	Male	NO	NO	NO	NO	NO	Arboreal	Forest	Lowland	Chiriqui: Tole	2	DID NOT AMP (1)
MJM 5445	Hylophilus flavipes	Vireonidae	NO	Male	NO	NO	NO	NO	NO	Arboreal	Forest	Lowland	Chiriqui: Tole	0
MJM 5446	Columbina talpacoti	Columbidae	NO	Male	NO	NO	NO	NO	NO	Terrestrial	Open Habitat	Lowland	Chiriqui: Tole	0
MJM 5448	Mionectes oleagineus	Tyrannidae	NO	Male	NO	NO	NO	NO	NO	Arboreal	Forest	Lowland	Chiriqui: Tole	0
MJM 5449	Saltator maximus	Thraupidae	NO	Male	NO	NO	NO	NO	NO	Arboreal	Open Habitat	Lowland	Chiriqui: Tole	0
MJM 5450	Mionectes oleagineus	Tyrannidae	NO	Female	NO	NO	NO	NO	NO	Arboreal	Forest	Lowland	Chiriqui: Tole	0
MJM 5454	Pachyramphus polychopterus	Tityridae	NO	Male	NO	NO	NO	NO	NO	Arboreal	Open Habitat	Lowland	Chiriqui: Tole	0
MJM 5456	Elaenia flavogaster	Tyrannidae	NO	Male	NO	NO	NO	NO	NO	Arboreal	Open Habitat	Lowland	Chiriqui: Tole	0
MJM 5457	Tolmomyias sulphurescens	Tyrannidae	NO	Female	NO	NO	NO	NO	NO	Arboreal	Forest	Lowland	Chiriqui: Tole	0
MJM 5461	Columbina talpacoti	Columbidae	NO	Male	NO	NO	NO	NO	NO	Terrestrial	Open Habitat	Lowland	Chiriqui: Tole	0
MJM 5464	Ramphocelus dimidiatus	Thraupidae	NO	Female	NO	NO	NO	NO	NO	Arboreal	Open Habitat	Lowland	Chiriqui: Tole	0
MJM 5465	Melanerpes rubricapillus	Picidae	NO	Male	YES	TREE	YES	NO	NO	Arboreal	Open Habitat	Lowland	Chiriqui: Tole	0
MJM 5466	Thamnophilus doliatus	Thamnophilidae	NO	Male	NO	NO	NO	NO	NO	Arboreal	Open Habitat	Lowland	Chiriqui: Tole	0
MJM 5467	Arremonops conirostris	Emberizidae	NO	Male	NO	NO	NO	NO	NO	Terrestrial	Open Habitat	Lowland	Chiriqui: Tole	0
MJM 5468	Euphonia laniirostris	Fringillidae	NO	Male	NO	NO	NO	NO	NO	Arboreal	Open Habitat	Lowland	Chiriqui: Tole	0
MJM 5469	Thraupis episcopus	Thraupidae	NO	Male	NO	NO	NO	NO	NO	Arboreal	Open Habitat	Lowland	Chiriqui: Tole	0
MJM 5470	Basileuterus rufifrons	Parulidae	NO	Female	NO	NO	NO	NO	NO	Terrestrial	Open Habitat	Lowland	Chiriqui: Tole	0
MJM 5475	Euphonia luteicapilla	Fringillidae	NO	Male	NO	NO	NO	NO	NO	Arboreal	Open Habitat	Lowland	Chiriqui: Tole	0
MJM 5476	Mionectes oleagineus	Tyrannidae	NO	Male	NO	NO	NO	NO	NO	Arboreal	Forest	Lowland	Chiriqui: Tole	0
MJM 5477	Manacus aurantiacus	Pipridae	NO	Male	NO	NO	NO	NO	NO	Arboreal	Forest	Lowland	Chiriqui: Tole	0
MJM 5480	Amazilia tzacatl	Trochilidae	NO	Male	NO	NO	NO	NO	NO	Arboreal	Open Habitat	Lowland	Chiriqui: Tole	0
MJM 5482	Lepidopyga coeruleogularis	Trochilidae	NO	Male	NO	NO	NO	NO	NO	Arboreal	Open Habitat	Lowland	Chiriqui: Tole	0
MJM 5483	Phaethornis striigularis	Trochilidae	NO		NO	NO	NO	NO	NO	Arboreal	Forest	Lowland	Chiriqui: Tole	0
MJM 5485	Elaenia chiriquensis	Tyrannidae	NO	Female	NO	NO	NO	NO	NO	Arboreal	Open Habitat	Lowland	Chiriqui: Tole	0
MJM 5486	Mionectes oleagineus	Tyrannidae	NO	Male	NO	NO	NO	NO	NO	Arboreal	Forest	Lowland	Chiriqui: Tole	0
MJM 5488	Oryzoborus funereus	Emberizidae	NO	Male	NO	NO	NO	NO	NO	Terrestrial	Open Habitat	Lowland	Chiriqui: Tole	0
MJM 5492	Amazilia tzacatl	Trochilidae	NO	Male	NO	NO	NO	NO	NO	Arboreal	Open Habitat	Lowland	Chiriqui: Tole	0
MJM 5493	Basileuterus rufifrons	Parulidae	NO	Male	NO	NO	NO	NO	NO	Terrestrial	Open Habitat	Lowland	Chiriqui: Tole	0
MJM 5494	Mionectes oleagineus	Tyrannidae	NO	Male	NO	NO	NO	NO	NO	Arboreal	Forest	Lowland	Chiriqui: Tole	0
MJM 5500	Setophaga petechia	Parulidae	NO		NO	NO	NO	NO	YES			Migratory	Chiriqui: Tole	0
MJM 5501	Capsiempis flaveola	Tyrannidae	NO		NO	NO	NO	NO	NO	Arboreal	Open Habitat	Lowland	Chiriqui: Tole	0
MJM 5502	Capsiempis flaveola	Tyrannidae	NO		NO	NO	NO	NO	NO	Arboreal	Open Habitat	Lowland	Chiriqui: Tole	0
MJM 5504	Amazilia edward	Trochilidae	NO	Female	NO	NO	NO	NO	NO	Arboreal	Open Habitat	Lowland	Chiriqui: Tole	0
MJM 5505	Xiphorhynchus susurrans	Furnariidae	YES	Male	YES	TREE	YES	NO	NO	Arboreal	Forest	Lowland	Chiriqui: Tole	1
MJM 5507	Euphonia luteicapilla	Fringillidae	NO	Male	NO	NO	NO	NO	NO	Arboreal	Open Habitat	Lowland	Chiriqui: Tole	0
MJM 5508	Ramphocaenus melanurus	Polioptilidae	NO	Female	NO	NO	NO	NO	NO	Terrestrial	Forest	Lowland	Chiriqui: Tole	0
MJM 5509	Elaenia chiriquensis	Tyrannidae	NO	Female	NO	NO	NO	NO	NO	Arboreal	Open Habitat	Lowland	Chiriqui: Tole	0
MJM 5510	Lepidopyga coeruleogularis	Trochilidae	NO	Female	NO	NO	NO	NO	NO	Arboreal	Open Habitat	Lowland	Chiriqui: Tole	0
MJM 5511	Amazilia edward	Trochilidae	NO	Female	NO	NO	NO	NO	NO	Arboreal	Open Habitat	Lowland	Chiriqui: Tole	0
MJM 5512	Euphonia laniirostris	Fringillidae	NO	Male	NO	NO	NO	NO	NO	Arboreal	Open Habitat	Lowland	Chiriqui: Tole	0
MJM 5513	Thraupis episcopus	Thraupidae	NO	Male	NO	NO	NO	NO	NO	Arboreal	Open Habitat	Lowland	Chiriqui: Tole	0
MJM 5514	Mionectes oleagineus	Tyrannidae	NO	Male	NO	NO	NO	NO	NO	Arboreal	Forest	Lowland	Chiriqui: Tole	0
MJM 5516	Thryothorus rutilus	Troglodytidae	NO	Female	NO	NO	NO	NO	NO	Terrestrial	Open Habitat	Lowland	Chiriqui: Tole	0
MJM 5517	Thraupis episcopus	Thraupidae	NO	Male	NO	NO	NO	NO	NO	Arboreal	Open Habitat	Lowland	Chiriqui: Tole	0
MJM 5519	Pachyramphus polychopterus	Tityridae	NO	Male	NO	NO	NO	NO	NO	Arboreal	Open Habitat	Lowland	Chiriqui: Tole	0
MJM 5522	Euphonia luteicapilla	Fringillidae	NO	Male	NO	NO	NO	NO	NO	Arboreal	Open Habitat	Lowland	Chiriqui: Tole	0
MJM 5523	Pachyramphus polychopterus	Tityridae	NO	Female	NO	NO	NO	NO	NO	Arboreal	Open Habitat	Lowland	Chiriqui: Tole	0
MJM 5524	Amazilia edward	Trochilidae	NO	Female	NO	NO	NO	NO	NO	Arboreal	Open Habitat	Lowland	Chiriqui: Tole	0
MJM 5525	Saltator maximus	Thraupidae	NO	Male	NO	NO	NO	NO	NO	Arboreal	Open Habitat	Lowland	Chiriqui: Tole	0
MJM 5526	Columbina talpacoti	Columbidae	NO	Male	NO	NO	NO	NO	NO	Terrestrial	Open Habitat	Lowland	Chiriqui: Tole	0
MJM 5527	Tolmomyias sulphurescens	Tyrannidae	NO	Female	NO	NO	NO	NO	NO	Arboreal	Forest	Lowland	Chiriqui: Tole	0
MJM 5531	Amazilia tzacatl	Trochilidae	NO	Male	NO	NO	NO	NO	NO	Arboreal	Open Habitat	Lowland	Chiriqui: Tole	0
MJM 5534	Elaenia chiriquensis	Tyrannidae	NO	Female	NO	NO	NO	NO	NO	Arboreal	Open Habitat	Lowland	Chiriqui: Tole	0
MJM 5537	Mionectes oleagineus	Tyrannidae	NO	Female	NO	NO	NO	NO	NO	Arboreal	Forest	Lowland	Chiriqui: Tole	0
MJM 5538	Mionectes oleagineus	Tyrannidae	NO	Male	NO	NO	NO	NO	NO	Arboreal	Forest	Lowland	Chiriqui: Tole	0
MJM 5539	Hylophilus flavipes	Vireonidae	NO	Female	NO	NO	NO	NO	NO	Arboreal	Forest	Lowland	Chiriqui: Tole	0
MJM 5541	Mionectes oleagineus	Tyrannidae	NO	Female	NO	NO	NO	NO	NO	Arboreal	Forest	Lowland	Chiriqui: Tole	0
MJM 5543	Capsiempis flaveola	Tyrannidae	NO	Male	NO	NO	NO	NO	NO	Arboreal	Open Habitat	Lowland	Chiriqui: Tole	0
MJM 5548	Amazilia tzacatl	Trochilidae	NO	Male	NO	NO	NO	NO	NO	Arboreal	Open Habitat	Lowland	Chiriqui: Tole	0
MJM 5551	Capsiempis flaveola	Tyrannidae	NO	Female	NO	NO	NO	NO	NO	Arboreal	Open Habitat	Lowland	Chiriqui: Tole	0
MJM 5554	Mionectes oleagineus	Tyrannidae	NO	Male	NO	NO	NO	NO	NO	Arboreal	Forest	Lowland	Chiriqui: Tole	0
MJM 5557	Melanerpes rubricapillus	Picidae	NO	Female	YES	TREE	YES	NO	NO	Arboreal	Open Habitat	Lowland	Chiriqui: Tole	0
MJM 5558	Lepidopyga coeruleogularis	Trochilidae	NO	Female	NO	NO	NO	NO	NO	Arboreal	Open Habitat	Lowland	Chiriqui: Tole	0
MJM 5565	Myrmeciza exsul	Thamnophilidae	YES	Male	NO	NO	NO	NO	NO	Terrestrial	Forest	Lowland	Chiriqui: Tole	2
MJM 5568	Cyanerpes cyaneus	Thraupidae	NO	Male	NO	NO	NO	NO	NO	Arboreal	Forest	Lowland	Chiriqui: Tole	0
MJM 5569	Thryothorus rufalbus	Troglodytidae	YES	Male	NO	NO	NO	NO	NO	Terrestrial	Open Habitat	Lowland	Chiriqui: Tole	2
MJM 5573	Myrmeciza exsul	Thamnophilidae	NO	Female	NO	NO	NO	NO	NO	Terrestrial	Forest	Lowland	Chiriqui: Tole	0
MJM 5574	Todirostrum cinereum	Tyrannidae	NO	Male	NO	NO	NO	NO	NO	Arboreal	Open Habitat	Lowland	Chiriqui: Tole	0
MJM 5575	Glaucis hirsutus	Trochilidae	NO	Female	NO	NO	NO	NO	NO	Arboreal	Open Habitat	Lowland	Chiriqui: Tole	0
MJM 5577	Saltator maximus	Thraupidae	NO		NO	NO	NO	NO	NO	Arboreal	Open Habitat	Lowland	Chiriqui: Tole	0
MJM 5578	Coereba flaveola	Thraupidae	NO	Male	NO	NO	NO	NO	NO	Arboreal	Open Habitat	Lowland	Chiriqui: Tole	0
MJM 5580	Tapera naevia	Cuculidae	YES	Male	NO	NO	NO	NO	NO	Terrestrial	Open Habitat	Lowland	Chiriqui: Tole	5	Haemaphysalis sp. (1)
MJM 5583	Amazilia tzacatl	Trochilidae	NO	Male	NO	NO	NO	NO	NO	Arboreal	Open Habitat	Lowland	Chiriqui: Tole	0
MJM 5584	Amazilia tzacatl	Trochilidae	NO	Male	NO	NO	NO	NO	NO	Arboreal	Open Habitat	Lowland	Chiriqui: Tole	0
MJM 5586	Manacus aurantiacus	Pipridae	NO	Male	NO	NO	NO	NO	NO	Arboreal	Forest	Lowland	Chiriqui: Tole	0
MJM 5587	Elaenia flavogaster	Tyrannidae	NO	Female	NO	NO	NO	NO	NO	Arboreal	Open Habitat	Lowland	Chiriqui: Tole	0
MJM 5588	Mionectes oleagineus	Tyrannidae	NO	Female	NO	NO	NO	NO	NO	Arboreal	Forest	Lowland	Chiriqui: Tole	0
MJM 5589	Amazilia tzacatl	Trochilidae	NO	Male	NO	NO	NO	NO	NO	Arboreal	Open Habitat	Lowland	Chiriqui: Tole	0
MJM 5591	Mionectes oleagineus	Tyrannidae	NO	Male	NO	NO	NO	NO	NO	Arboreal	Forest	Lowland	Chiriqui: Tole	0
MJM 5597	Ramphocelus dimidiatus	Thraupidae	NO	Male	NO	NO	NO	NO	NO	Arboreal	Open Habitat	Lowland	Chiriqui: Tole	0
MJM 5600	Tangara larvata	Thraupidae	NO	Male	NO	NO	NO	NO	NO	Arboreal	Forest	Lowland	Panama: Cerro Azul	0
MJM 5601	Tangara larvata	Thraupidae	NO	Male	NO	NO	NO	NO	NO	Arboreal	Forest	Lowland	Panama: Cerro Azul	0
MJM 5602	Cyanocompsa cyanoides	Cardinalidae	NO	Male	NO	NO	NO	NO	NO	Terrestrial	Forest	Lowland	Panama: Cerro Azul	0
MJM 5603	Cyanocompsa cyanoides	Cardinalidae	NO	Female	NO	NO	NO	NO	NO	Terrestrial	Forest	Lowland	Panama: Cerro Azul	0
MJM 5604	Sporophila americana	Emberizidae	NO	Male	NO	NO	NO	NO	NO	Terrestrial	Open Habitat	Lowland	Panama: Cerro Azul	0
MJM 5605	Mniotilta varia	Parulidae	NO	Female	YES	NO	NO	NO	YES			Migratory	Panama: Cerro Azul	0
MJM 5606	Mionectes oleagineus	Tyrannidae	NO	Female	NO	NO	NO	NO	NO	Arboreal	Forest	Lowland	Panama: Cerro Azul	0
MJM 5607	Epinecrophylla fulviventris	Thamnophilidae	NO	Male	NO	NO	NO	NO	NO	Arboreal	Forest	Lowland	Panama: Cerro Azul	0
MJM 5608	Pipra coronata	Pipridae	NO	Male	NO	NO	NO	NO	NO	Arboreal	Forest	Lowland	Panama: Cerro Azul	0
MJM 5609	Cyphorhinus phaeocephalus	Troglodytidae	NO	Female	NO	NO	NO	NO	NO	Terrestrial	Forest	Lowland	Panama: Cerro Azul	0
MJM 5610	Cyphorhinus phaeocephalus	Troglodytidae	NO	Male	NO	NO	NO	NO	NO	Terrestrial	Forest	Lowland	Panama: Cerro Azul	0
MJM 5611	Cyphorhinus phaeocephalus	Troglodytidae	NO	Female	NO	NO	NO	NO	NO	Terrestrial	Forest	Lowland	Panama: Cerro Azul	0
MJM 5612	Xenops minutus	Furnariidae	NO	Female	YES	TREE	YES	NO	NO	Arboreal	Forest	Lowland	Panama: Cerro Azul	0
MJM 5613	Mionectes oleagineus	Tyrannidae	NO	Female	NO	NO	NO	NO	NO	Arboreal	Forest	Lowland	Panama: Cerro Azul	0
MJM 5614	Phaethornis striigularis	Trochilidae	NO	Male	NO	NO	NO	NO	NO	Arboreal	Forest	Lowland	Panama: Cerro Azul	0
MJM 5615	Amazilia amabilis	Trochilidae	NO	Male	NO	NO	NO	NO	NO	Arboreal	Forest	Lowland	Panama: Cerro Azul	0
MJM 5616	Amazilia edward	Trochilidae	NO	Male	NO	NO	NO	NO	NO	Arboreal	Open Habitat	Lowland	Panama: Cerro Azul	0
MJM 5617	Amazilia edward	Trochilidae	NO	Male	NO	NO	NO	NO	NO	Arboreal	Open Habitat	Lowland	Panama: Cerro Azul	0
MJM 5618	Manacus vitellinus	Pipridae	NO	Female	NO	NO	NO	NO	NO	Arboreal	Forest	Lowland	Panama: Cerro Azul	0
MJM 5619	Xenops minutus	Furnariidae	NO	Male	YES	TREE	YES	NO	NO	Arboreal	Forest	Lowland	Panama: Cerro Azul	0
MJM 5620	Mionectes oleagineus	Tyrannidae	NO	Male	NO	NO	NO	NO	NO	Arboreal	Forest	Lowland	Panama: Cerro Azul	0
MJM 5621	Ramphocaenus melanurus	Polioptilidae	NO	Male	NO	NO	NO	NO	NO	Terrestrial	Forest	Lowland	Panama: Cerro Azul	0
MJM 5622	Arremon aurantiirostris	Emberizidae	NO	Male	NO	NO	NO	NO	NO	Terrestrial	Forest	Lowland	Panama: Cerro Azul	0
MJM 5623	Xiphorhynchus susurrans	Furnariidae	NO	Male	YES	TREE	YES	NO	NO	Arboreal	Forest	Lowland	Panama: Cerro Azul	0
MJM 5624	Xiphorhynchus susurrans	Furnariidae	NO	Female	YES	TREE	YES	NO	NO	Arboreal	Forest	Lowland	Panama: Cerro Azul	0
MJM 5625	Xiphorhynchus susurrans	Furnariidae	NO	Female	YES	TREE	YES	NO	NO	Arboreal	Forest	Lowland	Panama: Cerro Azul	0
MJM 5626	Dendrocincla homochroa	Furnariidae	NO	Male	YES	TREE	YES	NO	NO	Arboreal	Forest	Lowland	Panama: Cerro Azul	0
MJM 5630	Manacus vitellinus	Pipridae	NO	Female	NO	NO	NO	NO	NO	Arboreal	Forest	Lowland	Panama: Cerro Azul	0
MJM 5631	Mionectes oleagineus	Tyrannidae	NO	Male	NO	NO	NO	NO	NO	Arboreal	Forest	Lowland	Panama: Cerro Azul	0
MJM 5632	Catharus minimus	Turdidae	NO	Female	NO	NO	NO	NO	YES			Migratory	Panama: Cerro Azul	0
MJM 5633	Parkesia noveboracensis	Parulidae	NO	Female	NO	NO	NO	NO	YES			Migratory	Panama: Cerro Azul	0
MJM 5634	Terenotriccus erythrurus	Tyrannidae	NO	Female	NO	NO	NO	NO	NO	Arboreal	Forest	Lowland	Panama: Cerro Azul	0
MJM 5635	Thamnophilus atrinucha	Thamnophilidae	NO	Male	NO	NO	NO	NO	NO	Arboreal	Forest	Lowland	Panama: Cerro Azul	0
MJM 5636	Myrmeciza exsul	Thamnophilidae	NO	Male	NO	NO	NO	NO	NO	Terrestrial	Forest	Lowland	Panama: Cerro Azul	0
MJM 5637	Dendrocincla fuliginosa	Furnariidae	NO	Male	YES	TREE	YES	NO	NO	Arboreal	Forest	Lowland	Panama: Cerro Azul	0
MJM 5638	Amazilia edward	Trochilidae	NO	Male	NO	NO	NO	NO	NO	Arboreal	Open Habitat	Lowland	Panama: Cerro Azul	0
MJM 5641	Amazilia amabilis	Trochilidae	NO	Male	NO	NO	NO	NO	NO	Arboreal	Forest	Lowland	Panama: Cerro Azul	0
MJM 5642	Heliomaster longirostris	Trochilidae	NO	Female	NO	NO	NO	NO	NO	Arboreal	Forest	Lowland	Panama: Cerro Azul	0
MJM 5643	Chalybura buffonii	Trochilidae	NO	Male	NO	NO	NO	NO	NO	Arboreal	Forest	Lowland	Panama: Cerro Azul	0
MJM 5644	Habia fuscicauda	Cardinalidae	NO	Female	NO	NO	NO	NO	NO	Terrestrial	Forest	Lowland	Panama: Cerro Azul	0
MJM 5645	Terenotriccus erythrurus	Tyrannidae	NO	Male	NO	NO	NO	NO	NO	Arboreal	Forest	Lowland	Panama: Cerro Azul	0
MJM 5646	Xenops minutus	Furnariidae	NO	Male	YES	TREE	YES	NO	NO	Arboreal	Forest	Lowland	Panama: Cerro Azul	0
MJM 5647	Pipra mentalis	Pipridae	NO	Female	NO	NO	NO	NO	NO	Arboreal	Forest	Lowland	Panama: Cerro Azul	0
MJM 5648	Manacus vitellinus	Pipridae	NO	Female	NO	NO	NO	NO	NO	Arboreal	Forest	Lowland	Panama: Cerro Azul	0
MJM 5649	Basileuterus rufifrons	Parulidae	NO	Male	NO	NO	NO	NO	NO	Terrestrial	Open Habitat	Lowland	Panama: Cerro Azul	0
MJM 5650	Mionectes oleagineus	Tyrannidae	NO	Male	NO	NO	NO	NO	NO	Arboreal	Forest	Lowland	Panama: Cerro Azul	0
MJM 5651	Tiaris olivaceus	Emberizidae	NO	Male	NO	NO	NO	NO	NO	Terrestrial	Open Habitat	Lowland	Panama: Cerro Azul	0
MJM 5652	Cyanocompsa cyanoides	Cardinalidae	NO	Female	NO	NO	NO	NO	NO	Terrestrial	Forest	Lowland	Panama: Cerro Azul	0
MJM 5653	Thamnophilus atrinucha	Thamnophilidae	NO	Female	NO	NO	NO	NO	NO	Arboreal	Forest	Lowland	Panama: Cerro Azul	0
MJM 5654	Gymnopithys leucaspis	Thamnophilidae	NO	Male	NO	NO	NO	NO	NO	Terrestrial	Forest	Lowland	Panama: Cerro Azul	0
MJM 5656	Amazilia edward	Trochilidae	NO	Female	NO	NO	NO	NO	NO	Arboreal	Open Habitat	Lowland	Panama: Cerro Azul	0
MJM 5657	Amazilia tzacatl	Trochilidae	NO	Male	NO	NO	NO	NO	NO	Arboreal	Open Habitat	Lowland	Panama: Cerro Azul	0
MJM 5659	Manacus vitellinus	Pipridae	NO	Male	NO	NO	NO	NO	NO	Arboreal	Forest	Lowland	Panama: Cerro Azul	0
MJM 5660	Pipra mentalis	Pipridae	NO	Female	NO	NO	NO	NO	NO	Arboreal	Forest	Lowland	Panama: Cerro Azul	0
MJM 5661	Pipra mentalis	Pipridae	NO	Male	NO	NO	NO	NO	NO	Arboreal	Forest	Lowland	Panama: Cerro Azul	0
MJM 5662	Mionectes oleagineus	Tyrannidae	NO	Female	NO	NO	NO	NO	NO	Arboreal	Forest	Lowland	Panama: Cerro Azul	0
MJM 5663	Pipra mentalis	Pipridae	NO	Male	NO	NO	NO	NO	NO	Arboreal	Forest	Lowland	Panama: Cerro Azul	0
MJM 5664	Lophotriccus pileatus	Tyrannidae	NO	Male	NO	NO	NO	NO	NO	Arboreal	Forest	Montane	Panama: Cerro Azul	0
MJM 5665	Turdus grayi	Turdidae	NO	Male	NO	NO	NO	NO	NO	Terrestrial	Open Habitat	Lowland	Panama: Cerro Azul	0
MJM 5666	Turdus grayi	Turdidae	NO	Female	NO	NO	NO	NO	NO	Terrestrial	Open Habitat	Lowland	Panama: Cerro Azul	0
MJM 5667	Parkesia noveboracensis	Parulidae	NO	Male	NO	NO	NO	NO	YES			Migratory	Panama: Cerro Azul	0
MJM 5668	Xiphorhynchus susurrans	Furnariidae	NO	Male	YES	TREE	YES	NO	NO	Arboreal	Forest	Lowland	Panama: Cerro Azul	0
MJM 5669	Damophila julie	Trochilidae	NO	Male	NO	NO	NO	NO	NO	Arboreal	Forest	Lowland	Panama: Cerro Azul	0
MJM 5670	Leptotila cassini	Columbidae	NO	Male	NO	NO	NO	NO	NO	Terrestrial	Forest	Lowland	Panama: Cerro Azul	0
MJM 5671	Thryothorus fasciatoventris	Troglodytidae	YES	Male	NO	NO	NO	NO	NO	Arboreal	Forest	Lowland	Panama: Cerro Azul	1	DID NOT AMP (1)
MJM 5672	Oreothlypis peregrina	Parulidae	NO	Male	NO	NO	NO	NO	YES			Migratory	Panama: Albrook	0
MJM 5674	Microcerculus marginatus	Troglodytidae	YES	Female	NO	NO	NO	NO	NO	Terrestrial	Forest	Lowland	Panama: Cerro Azul	1	Amblyomma ovale (1)
MJM 5675	Microcerculus marginatus	Troglodytidae	YES	Male	NO	NO	NO	NO	NO	Terrestrial	Forest	Lowland	Panama: Cerro Azul	1
MJM 5687	Tyrannus dominicensis	Tyrannidae	NO	Male	NO	NO	NO	NO	YES			Migratory	Panama: Felipillo	0
MJM 5689	Pitangus sulphuratus	Tyrannidae	NO	Female	NO	NO	NO	NO	NO	Arboreal	Open Habitat	Lowland	Panama: Felipillo	0
MJM 5690	Crotophaga ani	Cuculidae	NO	Female	NO	NO	NO	NO	NO	Terrestrial	Open Habitat	Lowland	Panama: Felipillo	0
MJM 5691	Pipra mentalis	Pipridae	NO	Female	NO	NO	NO	NO	NO	Arboreal	Forest	Lowland	Panama: Bayano	0
MJM 5692	Glaucis hirsutus	Trochilidae	NO	Male	NO	NO	NO	NO	NO	Arboreal	Open Habitat	Lowland	Panama: Bayano	0
MJM 5693	Manacus vitellinus	Pipridae	NO	Male	NO	NO	NO	NO	NO	Arboreal	Forest	Lowland	Panama: Bayano	0
MJM 5694	Pipra mentalis	Pipridae	NO	Female	NO	NO	NO	NO	NO	Arboreal	Forest	Lowland	Panama: Bayano	0
MJM 5695	Oncostoma olivaceum	Tyrannidae	NO	Female	NO	NO	NO	NO	NO	Arboreal	Forest	Lowland	Panama: Bayano	0
MJM 5696	Oncostoma olivaceum	Tyrannidae	NO	Male	NO	NO	NO	NO	NO	Arboreal	Forest	Lowland	Panama: Bayano	0
MJM 5697	Ramphocaenus melanurus	Polioptilidae	NO	Female	NO	NO	NO	NO	NO	Terrestrial	Forest	Lowland	Panama: Bayano	0
MJM 5698	Xiphorhynchus susurrans	Furnariidae	NO	Male	YES	TREE	YES	NO	NO	Arboreal	Forest	Lowland	Panama: Bayano	0
MJM 5701	Campephilus melanoleucos	Picidae	YES	Female	YES	TREE	YES	NO	NO	Arboreal	Forest	Lowland	Panama: Bayano	1
MJM 5702	Attila spadiceus	Tyrannidae	NO	Male	NO	NO	NO	NO	NO	Arboreal	Forest	Lowland	Panama: Bayano	0
MJM 5703	Cacicus cela	Icteridae	NO	Female	NO	NO	NO	NO	NO	Arboreal	Forest	Lowland	Panama: Bayano	0
MJM 5704	Trogon melanurus	Trogonidae	NO	Male	NO	TREE	YES	NO	NO	Arboreal	Forest	Lowland	Panama: Bayano	0
MJM 5706	Ramphocaenus melanurus	Polioptilidae	NO	Male	NO	NO	NO	NO	NO	Terrestrial	Forest	Lowland	Panama: Bayano	0
MJM 5707	Cercomacra tyrannina	Thamnophilidae	NO	Male	NO	NO	NO	NO	NO	Arboreal	Forest	Lowland	Panama: Bayano	0
MJM 5708	Mionectes oleagineus	Tyrannidae	NO	Female	NO	NO	NO	NO	NO	Arboreal	Forest	Lowland	Panama: Bayano	0
MJM 5709	Onychorhynchus coronatus	Tyrannidae	NO	Male	NO	NO	NO	NO	NO	Arboreal	Forest	Lowland	Panama: Bayano	0
MJM 5710	Thamnophilus nigriceps	Thamnophilidae	NO	Male	NO	NO	NO	NO	NO	Arboreal	Forest	Lowland	Panama: Bayano	0
MJM 5711	Rhynchocyclus olivaceus	Tyrannidae	NO	Female	NO	NO	NO	NO	NO	Arboreal	Forest	Lowland	Panama: Bayano	0
MJM 5712	Dendrocincla fuliginosa	Furnariidae	NO	Female	YES	TREE	YES	NO	NO	Arboreal	Forest	Lowland	Panama: Bayano	0
MJM 5713	Phaethornis anthophilus	Trochilidae	NO	Male	NO	NO	NO	NO	NO	Arboreal	Forest	Lowland	Panama: Bayano	0
MJM 5715	Thamnophilus nigriceps	Thamnophilidae	YES	Male	NO	NO	NO	NO	NO	Arboreal	Forest	Lowland	Panama: Bayano	1
MJM 5716	Xiphorhynchus susurrans	Furnariidae	NO	Female	YES	TREE	YES	NO	NO	Arboreal	Forest	Lowland	Panama: Bayano	0
MJM 5717	Pipra mentalis	Pipridae	NO	Female	NO	NO	NO	NO	NO	Arboreal	Forest	Lowland	Panama: Bayano	0
MJM 5718	Cercomacra tyrannina	Thamnophilidae	NO	Female	NO	NO	NO	NO	NO	Arboreal	Forest	Lowland	Panama: Bayano	0
MJM 5719	Thamnophilus nigriceps	Thamnophilidae	NO	Female	NO	NO	NO	NO	NO	Arboreal	Forest	Lowland	Panama: Bayano	0
MJM 5720	Trogon melanurus	Trogonidae	NO	Male	NO	TREE	YES	NO	NO	Arboreal	Forest	Lowland	Panama: Bayano	0
MJM 5721	Thryothorus fasciatoventris	Troglodytidae	NO	Male	NO	NO	NO	NO	NO	Arboreal	Forest	Lowland	Panama: Bayano	0
MJM 5722	Myiarchus tuberculifer	Tyrannidae	NO	Female	NO	TREE	YES	NO	NO	Arboreal	Forest	Lowland	Panama: Bayano	0
MJM 5723	Tachyphonus luctuosus	Thraupidae	NO	Male	NO	NO	NO	NO	NO	Arboreal	Forest	Lowland	Panama: Bayano	0
MJM 5724	Tachyphonus luctuosus	Thraupidae	NO	Female	NO	NO	NO	NO	NO	Arboreal	Forest	Lowland	Panama: Bayano	0
MJM 5725	Dacnis cayana	Thraupidae	NO	Female	NO	NO	NO	NO	NO	Arboreal	Forest	Lowland	Panama: Bayano	0
MJM 5726	Polioptila plumbea	Polioptilidae	NO	Male	NO	NO	NO	NO	NO	Arboreal	Forest	Lowland	Panama: Bayano	0
MJM 5727	Attila spadiceus	Tyrannidae	NO	Male	NO	NO	NO	NO	NO	Arboreal	Forest	Lowland	Panama: Bayano	0
MJM 5728	Tachyphonus luctuosus	Thraupidae	NO	Male	NO	NO	NO	NO	NO	Arboreal	Forest	Lowland	Panama: Bayano	0
MJM 5730	Icterus auricapillus	Icteridae	NO	Male	NO	NO	NO	NO	YES			Migratory	Panama: Bayano	0
MJM 5731	Celeus loricatus	Picidae	NO	Male	YES	TREE	YES	NO	NO	Arboreal	Forest	Lowland	Panama: Bayano	0
MJM 5732	Oncostoma olivaceum	Tyrannidae	NO	Female	NO	NO	NO	NO	NO	Arboreal	Forest	Lowland	Panama: Bayano	0
MJM 5733	Thamnophilus atrinucha	Thamnophilidae	NO	Male	NO	NO	NO	NO	NO	Arboreal	Forest	Lowland	Panama: Bayano	0
MJM 5734	Glaucis hirsutus	Trochilidae	NO	Male	NO	NO	NO	NO	NO	Arboreal	Open Habitat	Lowland	Panama: Bayano	0
MJM 5735	Xenops minutus	Furnariidae	NO	Female	YES	TREE	YES	NO	NO	Arboreal	Forest	Lowland	Panama: Bayano	0
MJM 5736	Thamnophilus atrinucha	Thamnophilidae	NO	Male	NO	NO	NO	NO	NO	Arboreal	Forest	Lowland	Panama: Bayano	0
MJM 5737	Myrmotherula axillaris	Thamnophilidae	NO	Female	NO	NO	NO	NO	NO	Arboreal	Forest	Lowland	Panama: Bayano	0
MJM 5738	Oncostoma olivaceum	Tyrannidae	NO	Male	NO	NO	NO	NO	NO	Arboreal	Forest	Lowland	Panama: Bayano	0
MJM 5739	Trogon melanurus	Trogonidae	NO	Female	NO	TREE	YES	NO	NO	Arboreal	Forest	Lowland	Panama: Bayano	0
MJM 5740	Eucometis penicillata	Thraupidae	NO	Female	NO	NO	NO	NO	NO	Terrestrial	Forest	Lowland	Panama: Bayano	0
MJM 5741	Querula purpurata	Cotingidae	NO	Male	NO	NO	NO	NO	NO	Arboreal	Forest	Lowland	Panama: Bayano	0
MJM 5742	Querula purpurata	Cotingidae	NO	Male	NO	NO	NO	NO	NO	Arboreal	Forest	Lowland	Panama: Bayano	0
MJM 5743	Querula purpurata	Cotingidae	NO	Female	NO	NO	NO	NO	NO	Arboreal	Forest	Lowland	Panama: Bayano	0
MJM 5744	Xiphorhynchus susurrans	Furnariidae	NO	Male	YES	TREE	YES	NO	NO	Arboreal	Forest	Lowland	Panama: Bayano	0
MJM 5746	Myiarchus crinitus	Tyrannidae	NO	Female	NO	TREE	YES	NO	YES			Migratory	Panama: Bayano	0
MJM 5748	Pipra mentalis	Pipridae	NO	Female	NO	NO	NO	NO	NO	Arboreal	Forest	Lowland	Panama: Bayano	0
MJM 5749	Pipra mentalis	Pipridae	NO	Female	NO	NO	NO	NO	NO	Arboreal	Forest	Lowland	Panama: Bayano	0
MJM 5750	Pipra mentalis	Pipridae	NO	Male	NO	NO	NO	NO	NO	Arboreal	Forest	Lowland	Panama: Bayano	0
MJM 5751	Manacus vitellinus	Pipridae	NO	Female	NO	NO	NO	NO	NO	Arboreal	Forest	Lowland	Panama: Bayano	0
MJM 5752	Dacnis cayana	Thraupidae	NO	Female	NO	NO	NO	NO	NO	Arboreal	Forest	Lowland	Panama: Bayano	0
MJM 5753	Schiffornis turdina	Tityridae	NO	Female	NO	TREE	YES	NO	NO	Arboreal	Forest	Lowland	Panama: Bayano	0
MJM 5754	Dendrocincla fuliginosa	Furnariidae	NO	Male	YES	TREE	YES	NO	NO	Arboreal	Forest	Lowland	Panama: Bayano	0
MJM 5755	Ramphocaenus melanurus	Polioptilidae	NO	Male	NO	NO	NO	NO	NO	Terrestrial	Forest	Lowland	Panama: Bayano	0
MJM 5756	Oncostoma olivaceum	Tyrannidae	NO	Female	NO	NO	NO	NO	NO	Arboreal	Forest	Lowland	Panama: Bayano	0
MJM 5757	Thamnophilus atrinucha	Thamnophilidae	NO	Female	NO	NO	NO	NO	NO	Arboreal	Forest	Lowland	Panama: Bayano	0
MJM 5758	Tityra inquisitor	Tityridae	NO	Male	NO	TREE	YES	NO	NO	Arboreal	Forest	Lowland	Panama: Bayano	0
MJM 5759	Ramphocaenus melanurus	Polioptilidae	NO	Male	NO	NO	NO	NO	NO	Terrestrial	Forest	Lowland	Panama: Bayano	0
MJM 5882	Melanerpes rubricapillus	Picidae	NO	Female	YES	TREE	YES	NO	NO	Arboreal	Open Habitat	Lowland	Panama: Felipillo	0
MJM 5883	Melanerpes rubricapillus	Picidae	NO	Male	YES	TREE	YES	NO	NO	Arboreal	Open Habitat	Lowland	Panama: Felipillo	0
MJM 5884	Melanerpes rubricapillus	Picidae	NO	Male	YES	TREE	YES	NO	NO	Arboreal	Open Habitat	Lowland	Panama: Felipillo	0
MJM 5885	Mimus gilvus	Mimidae	NO	Male	NO	NO	NO	NO	NO	Arboreal	Open Habitat	Lowland	Panama: Felipillo	0
MJM 5887	Fluvicola pica	Tyrannidae	NO	Female	NO	NO	NO	NO	NO	Terrestrial	Forest	Lowland	Panama: Felipillo	0
MJM 5888	Fluvicola pica	Tyrannidae	NO	Male	NO	NO	NO	NO	NO	Terrestrial	Forest	Lowland	Panama: Felipillo	0
MJM 5890	Thraupis episcopus	Thraupidae	NO	Male	NO	NO	NO	NO	NO	Arboreal	Open Habitat	Lowland	Los Santos: Achotines	0
MJM 5891	Vireo flavoviridis	Vireonidae	NO	Male	NO	NO	NO	NO	NO	Arboreal	Open Habitat	Lowland	Los Santos: Achotines	0
MJM 5892	Vireo flavoviridis	Vireonidae	NO	Female	NO	NO	NO	NO	NO	Arboreal	Open Habitat	Lowland	Los Santos: Achotines	0
MJM 5893	Thraupis episcopus	Thraupidae	NO	Female	NO	NO	NO	NO	NO	Arboreal	Open Habitat	Lowland	Los Santos: Achotines	0
MJM 5894	Thraupis episcopus	Thraupidae	NO	Male	NO	NO	NO	NO	NO	Arboreal	Open Habitat	Lowland	Los Santos: Achotines	0
MJM 5895	Tyrannus melancholicus	Tyrannidae	NO	Male	NO	NO	NO	NO	NO	Arboreal	Open Habitat	Lowland	Los Santos: Achotines	0
MJM 5896	Thalurania colombica	Trochilidae	NO		NO	NO	NO	NO	NO	Arboreal	Open Habitat	Lowland	Los Santos: Achotines	0
MJM 5897	Thryothorus rufalbus	Troglodytidae	NO	Male	NO	NO	NO	NO	NO	Terrestrial	Open Habitat	Lowland	Los Santos: Achotines	0
MJM 5898	Quiscalus mexicanus	Icteridae	NO	Female	NO	NO	NO	NO	NO	Terrestrial	Open Habitat	Lowland	Los Santos: Achotines	0
MJM 5899	Vireo flavoviridis	Vireonidae	NO	Female	NO	NO	NO	NO	NO	Arboreal	Open Habitat	Lowland	Los Santos: Achotines	0
MJM 5900	Vireo flavoviridis	Vireonidae	NO	Male	NO	NO	NO	NO	NO	Arboreal	Open Habitat	Lowland	Los Santos: Achotines	0
MJM 5901	Troglodytes aedon	Troglodytidae	NO	Male	NO	NO	NO	NO	NO	Terrestrial	Open Habitat	Lowland	Los Santos: Achotines	0
MJM 5902	Euphonia luteicapilla	Fringillidae	NO	Male	NO	NO	NO	NO	NO	Arboreal	Open Habitat	Lowland	Los Santos: Achotines	0
MJM 5904	Leptotila verreauxi	Columbidae	NO	Female	NO	NO	NO	NO	NO	Terrestrial	Open Habitat	Lowland	Los Santos: Achotines	0
MJM 5905	Myiozetetes similis	Tyrannidae	NO	Female	NO	NO	NO	NO	NO	Arboreal	Open Habitat	Lowland	Los Santos: Achotines	0
MJM 5906	Myiozetetes similis	Tyrannidae	NO	Female	NO	NO	NO	NO	NO	Arboreal	Open Habitat	Lowland	Los Santos: Achotines	0
MJM 5907	Myiozetetes similis	Tyrannidae	NO	Male	NO	NO	NO	NO	NO	Arboreal	Open Habitat	Lowland	Los Santos: Achotines	0
MJM 5909	Vireo flavoviridis	Vireonidae	NO	Male	NO	NO	NO	NO	NO	Arboreal	Open Habitat	Lowland	Los Santos: Achotines	0
MJM 5910	Vireo flavoviridis	Vireonidae	NO	Male	NO	NO	NO	NO	NO	Arboreal	Open Habitat	Lowland	Los Santos: Achotines	0
MJM 5912	Troglodytes aedon	Troglodytidae	NO	Male	NO	NO	NO	NO	NO	Terrestrial	Open Habitat	Lowland	Los Santos: Achotines	0
MJM 5913	Myiarchus crinitus	Tyrannidae	NO	Female	NO	TREE	YES	NO	YES			Migratory	Los Santos: Achotines	0
MJM 5916	Parkesia noveboracensis	Parulidae	NO		NO	NO	NO	NO	YES			Migratory	Los Santos: Achotines	0
MJM 5917	Quiscalus mexicanus	Icteridae	NO	Female	NO	NO	NO	NO	NO	Terrestrial	Open Habitat	Lowland	Los Santos: Achotines	0
MJM 5918	Lepidopyga coeruleogularis	Trochilidae	NO	Male	NO	NO	NO	NO	NO	Arboreal	Open Habitat	Lowland	Los Santos: Achotines	0
MJM 5919	Parkesia noveboracensis	Parulidae	NO	Female	NO	NO	NO	NO	YES			Migratory	Los Santos: Achotines	0
MJM 5920	Myiozetetes similis	Tyrannidae	NO	Male	NO	NO	NO	NO	NO	Arboreal	Open Habitat	Lowland	Los Santos: Achotines	0
MJM 5921	Vireo flavoviridis	Vireonidae	NO	Female	NO	NO	NO	NO	NO	Arboreal	Open Habitat	Lowland	Los Santos: Achotines	0
MJM 5922	Catharus ustulatus	Turdidae	NO	Female	NO	NO	NO	NO	YES			Migratory	Los Santos: Achotines	0
MJM 5923	Troglodytes aedon	Troglodytidae	NO	Male	NO	NO	NO	NO	NO	Terrestrial	Open Habitat	Lowland	Los Santos: Achotines	0
MJM 5924	Myiozetetes similis	Tyrannidae	NO	Male	NO	NO	NO	NO	NO	Arboreal	Open Habitat	Lowland	Los Santos: Achotines	0
MJM 5926	Myiozetetes similis	Tyrannidae	NO	Male	NO	NO	NO	NO	NO	Arboreal	Open Habitat	Lowland	Los Santos: Achotines	0
MJM 5927	Myiozetetes similis	Tyrannidae	NO	Female	NO	NO	NO	NO	NO	Arboreal	Open Habitat	Lowland	Los Santos: Achotines	0
MJM 5928	Empidonax traillii	Tyrannidae	NO	Male	NO	NO	NO	NO	YES			Migratory	Los Santos: Achotines	0
MJM 5929	Vireo flavoviridis	Vireonidae	NO	Female	NO	NO	NO	NO	NO	Arboreal	Open Habitat	Lowland	Los Santos: Achotines	0
MJM 5931	Troglodytes aedon	Troglodytidae	NO	Male	NO	NO	NO	NO	NO	Terrestrial	Open Habitat	Lowland	Los Santos: Achotines	0
MJM 5932	Catharus ustulatus	Turdidae	NO	Male	NO	NO	NO	NO	YES			Migratory	Los Santos: Achotines	0
MJM 5934	Tolmomyias sulphurescens	Tyrannidae	NO	Male	NO	NO	NO	NO	NO	Arboreal	Forest	Lowland	Los Santos: Achotines	0
MJM 5935	Elaenia chiriquensis	Tyrannidae	NO	Male	NO	NO	NO	NO	NO	Arboreal	Open Habitat	Lowland	Los Santos: Achotines	0
MJM 5936	Lepidopyga coeruleogularis	Trochilidae	NO	Male	NO	NO	NO	NO	NO	Arboreal	Open Habitat	Lowland	Los Santos: Achotines	0
MJM 5937	Chiroxiphia lanceolata	Pipridae	NO	Female	NO	NO	NO	NO	NO	Arboreal	Forest	Lowland	Los Santos: Achotines	0
MJM 5938	Chiroxiphia lanceolata	Pipridae	NO	Female	NO	NO	NO	NO	NO	Arboreal	Forest	Lowland	Los Santos: Achotines	0
MJM 5939	Chiroxiphia lanceolata	Pipridae	NO	Male	NO	NO	NO	NO	NO	Arboreal	Forest	Lowland	Los Santos: Achotines	0
MJM 5941	Pitangus sulphuratus	Tyrannidae	NO	Female	NO	NO	NO	NO	NO	Arboreal	Open Habitat	Lowland	Los Santos: Achotines	0
MJM 5942	Vireo flavoviridis	Vireonidae	NO	Male	NO	NO	NO	NO	NO	Arboreal	Open Habitat	Lowland	Los Santos: Achotines	0
MJM 5943	Vireo flavoviridis	Vireonidae	NO	Male	NO	NO	NO	NO	NO	Arboreal	Open Habitat	Lowland	Los Santos: Achotines	0
MJM 5944	Vireo flavoviridis	Vireonidae	NO	Female	NO	NO	NO	NO	NO	Arboreal	Open Habitat	Lowland	Los Santos: Achotines	0
MJM 5945	Piranga rubra	Cardinalidae	NO	Male	NO	NO	NO	NO	YES			Migratory	Los Santos: Achotines	0
MJM 5946	Lepidopyga coeruleogularis	Trochilidae	NO	Male	NO	NO	NO	NO	NO	Arboreal	Open Habitat	Lowland	Los Santos: Achotines	0
MJM 5947	Euphonia luteicapilla	Fringillidae	NO	Female	NO	NO	NO	NO	NO	Arboreal	Open Habitat	Lowland	Los Santos: Achotines	0
MJM 5948	Sublegatus arenarum	Tyrannidae	NO	Male	NO	NO	NO	NO	NO	Arboreal	Open Habitat	Lowland	Los Santos: Achotines	0
MJM 5949	Sublegatus arenarum	Tyrannidae	NO	Female	NO	NO	NO	NO	NO	Arboreal	Open Habitat	Lowland	Los Santos: Achotines	0
MJM 5950	Troglodytes aedon	Troglodytidae	NO	Male	NO	NO	NO	NO	NO	Terrestrial	Open Habitat	Lowland	Los Santos: Achotines	0
MJM 5951	Vireo flavoviridis	Vireonidae	NO	Male	NO	NO	NO	NO	NO	Arboreal	Open Habitat	Lowland	Los Santos: Achotines	0
MJM 5953	Polioptila plumbea	Polioptilidae	NO	Female	NO	NO	NO	NO	NO	Arboreal	Forest	Lowland	Los Santos: Achotines	0
MJM 5954	Tyrannus melancholicus	Tyrannidae	NO	Male	NO	NO	NO	NO	NO	Arboreal	Open Habitat	Lowland	Los Santos: Achotines	0
MJM 5955	Vireo flavoviridis	Vireonidae	NO	Male	NO	NO	NO	NO	NO	Arboreal	Open Habitat	Lowland	Los Santos: Achotines	0
MJM 5956	Megarynchus pitangua	Tyrannidae	NO	Female	NO	NO	NO	NO	NO	Arboreal	Open Habitat	Lowland	Los Santos: Achotines	0
MJM 5957	Myiarchus crinitus	Tyrannidae	NO	Male	NO	TREE	YES	NO	YES			Migratory	Los Santos: Achotines	0
MJM 5958	Euphonia laniirostris	Fringillidae	NO	Male	NO	NO	NO	NO	NO	Arboreal	Open Habitat	Lowland	Los Santos: Achotines	0
MJM 5959	Tyrannus melancholicus	Tyrannidae	NO	Female	NO	NO	NO	NO	NO	Arboreal	Open Habitat	Lowland	Los Santos: Achotines	0
MJM 5960	Vireo olivaceus	Vireonidae	NO	Female	NO	NO	NO	NO	YES			Migratory	Los Santos: Achotines	0
MJM 5961	Tolmomyias sulphurescens	Tyrannidae	NO	Female	NO	NO	NO	NO	NO	Arboreal	Forest	Lowland	Los Santos: Achotines	0
MJM 5962	Euphonia laniirostris	Fringillidae	NO	Female	NO	NO	NO	NO	NO	Arboreal	Open Habitat	Lowland	Los Santos: Achotines	0
MJM 5977	Cardellina pusilla	Parulidae	NO	Male	NO	NO	NO	NO	YES			Migratory	Chiriqui: Boquete	0
MJM 5978	Colibri thalassinus	Trochilidae	NO	Male	NO	NO	NO	NO	NO	Arboreal	Forest	Montane	Chiriqui: Boquete	0
MJM 5979	Campylopterus hemileucurus	Trochilidae	NO	Male	NO	NO	NO	NO	NO	Arboreal	Forest	Montane	Chiriqui: Boquete	0
MJM 5980	Tangara icterocephala	Thraupidae	NO	Female	NO	NO	NO	NO	NO	Arboreal	Forest	Montane	Chiriqui: Boquete	0
MJM 5981	Colibri thalassinus	Trochilidae	NO	Female	NO	NO	NO	NO	NO	Arboreal	Forest	Montane	Chiriqui: Boquete	0
MJM 5982	Arremon brunneinucha	Emberizidae	NO	Male	NO	NO	NO	NO	NO	Terrestrial	Forest	Montane	Chiriqui: Boquete	0
MJM 5984	Colibri thalassinus	Trochilidae	NO	Female	NO	NO	NO	NO	NO	Arboreal	Forest	Montane	Chiriqui: Boquete	0
MJM 5985	Zonotrichia capensis	Emberizidae	NO	Female	NO	NO	NO	NO	NO	Terrestrial	Open Habitat	Montane	Chiriqui: Boquete	0
MJM 5987	Tangara icterocephala	Thraupidae	NO	Female	NO	NO	NO	NO	NO	Arboreal	Forest	Montane	Chiriqui: Boquete	0
MJM 5991	Tangara gyrola	Thraupidae	NO	Female	NO	NO	NO	NO	NO	Arboreal	Forest	Montane	Chiriqui: Boquete	0
MJM 5999	Arremon brunneinucha	Emberizidae	NO	Female	NO	NO	NO	NO	NO	Terrestrial	Forest	Montane	Chiriqui: Boquete	0
MJM 6002	Turdus plebejus	Turdidae	NO	Male	NO	NO	NO	NO	NO	Terrestrial	Forest	Montane	Chiriqui: Boquete	0
MJM 6003	Colibri thalassinus	Trochilidae	NO	Male	NO	NO	NO	NO	NO	Arboreal	Forest	Montane	Chiriqui: Boquete	0
MJM 6004	Campylopterus hemileucurus	Trochilidae	NO	Female	NO	NO	NO	NO	NO	Arboreal	Forest	Montane	Chiriqui: Boquete	0
MJM 6005	Phaethornis guy	Trochilidae	NO	Female	NO	NO	NO	NO	NO	Arboreal	Forest	Montane	Chiriqui: Boquete	0
MJM 6013	Oreothlypis peregrina	Parulidae	NO	Male	NO	NO	NO	NO	YES			Migratory	Chiriqui: Boquete	0
MJM 6014	Eucometis penicillata	Thraupidae	NO	Female	NO	NO	NO	NO	NO	Terrestrial	Forest	Lowland	Chiriqui: Boquete	0
MJM 6015	Colibri thalassinus	Trochilidae	NO	Male	NO	NO	NO	NO	NO	Arboreal	Forest	Montane	Chiriqui: Boquete	0
MJM 6016	Piranga bidentata	Cardinalidae	NO	Female	NO	NO	NO	NO	NO	Arboreal	Open Habitat	Montane	Chiriqui: Boquete	0
MJM 6017	Sittasomus griseicapillus	Furnariidae	NO	Male	YES	TREE	YES	NO	NO	Arboreal	Forest	Montane	Chiriqui: Boquete	0
MJM 6018	Piranga bidentata	Cardinalidae	NO	Male	NO	NO	NO	NO	NO	Arboreal	Open Habitat	Montane	Chiriqui: Boquete	0
MJM 6019	Piranga bidentata	Cardinalidae	NO	Female	NO	NO	NO	NO	NO	Arboreal	Open Habitat	Montane	Chiriqui: Boquete	0
MJM 6020	Turdus plebejus	Turdidae	NO	Female	NO	NO	NO	NO	NO	Terrestrial	Forest	Montane	Chiriqui: Boquete	0
MJM 6022	Phaethornis guy	Trochilidae	NO	Female	NO	NO	NO	NO	NO	Arboreal	Forest	Montane	Chiriqui: Boquete	0
MJM 6023	Dacnis venusta	Thraupidae	NO	Male	NO	NO	NO	NO	NO	Arboreal	Forest	Montane	Chiriqui: Boquete	0
MJM 6024	Turdus plebejus	Turdidae	NO	Male	NO	NO	NO	NO	NO	Terrestrial	Forest	Montane	Chiriqui: Boquete	0
MJM 6026	Spinus xanthogastrus	Fringillidae	NO	Female	NO	NO	NO	NO	NO	Arboreal	Open Habitat	Montane	Chiriqui: Boquete	0
MJM 6030	Pyrrhura hoffmanni	Psittacidae	NO	Female	NO	TREE	YES	NO	NO	Arboreal	Forest	Montane	Chiriqui: Boquete	0
MJM 6032	Vireo leucophrys	Vireonidae	NO	Female	NO	NO	NO	NO	NO	Arboreal	Forest	Montane	Chiriqui: Boquete	0
MJM 6033	Calliphlox bryantae	Trochilidae	NO	Male	NO	NO	NO	NO	NO	Arboreal	Open Habitat	Montane	Chiriqui: Boquete	0
MJM 6036	Selasphorus scintilla	Trochilidae	NO	Male	NO	NO	NO	NO	NO	Arboreal	Open Habitat	Montane	Chiriqui: Boquete	0
MJM 6038	Eupherusa eximia	Trochilidae	NO	Male	NO	NO	NO	NO	NO	Arboreal	Forest	Montane	Chiriqui: Boquete	0
MJM 6039	Tangara gyrola	Thraupidae	NO	Male	NO	NO	NO	NO	NO	Arboreal	Forest	Montane	Chiriqui: Boquete	0
MJM 6049	Turdus assimilis	Turdidae	NO	Female	NO	NO	NO	NO	NO	Terrestrial	Forest	Montane	Chiriqui: Boquete	0
MJM 6060	Lepidocolaptes souleyetii	Furnariidae	NO	Male	YES	TREE	YES	NO	NO	Arboreal	Open Habitat	Lowland	Chiriqui: Boquete	0
MJM 6069	Arremon brunneinucha	Emberizidae	NO	Female	NO	NO	NO	NO	NO	Terrestrial	Forest	Montane	Chiriqui: Boquete	0
MJM 6073	Atlapetes albinucha	Emberizidae	NO	Male	NO	NO	NO	NO	NO	Terrestrial	Forest	Montane	Chiriqui: Boquete	0
MJM 6074	Turdus assimilis	Turdidae	NO	Female	NO	NO	NO	NO	NO	Terrestrial	Forest	Montane	Chiriqui: Boquete	0
MJM 6075	Basileuterus culicivorus	Parulidae	NO	Female	NO	NO	NO	NO	NO	Arboreal	Open Habitat	Montane	Chiriqui: Boquete	0
MJM 6076	Calliphlox bryantae	Trochilidae	NO	Female	NO	NO	NO	NO	NO	Arboreal	Open Habitat	Montane	Chiriqui: Boquete	0
MJM 6077	Dacnis venusta	Thraupidae	NO	Male	NO	NO	NO	NO	NO	Arboreal	Forest	Montane	Chiriqui: Boquete	0
MJM 6078	Catharus ustulatus	Turdidae	NO	Male	NO	NO	NO	NO	YES			Migratory	Chiriqui: Boquete	0
MJM 6080	Passerina cyanea	Cardinalidae	NO	Male	NO	NO	NO	NO	YES			Migratory	Chiriqui: Boquete	0
MJM 6081	Turdus plebejus	Turdidae	NO	Male	NO	NO	NO	NO	NO	Terrestrial	Forest	Montane	Chiriqui: Boquete	0
MJM 6082	Turdus assimilis	Turdidae	NO	Male	NO	NO	NO	NO	NO	Terrestrial	Forest	Montane	Chiriqui: Boquete	0
MJM 6083	Spinus xanthogastrus	Fringillidae	NO	Female	NO	NO	NO	NO	NO	Arboreal	Open Habitat	Montane	Chiriqui: Boquete	0
MJM 6084	Oreothlypis peregrina	Parulidae	NO	Male	NO	NO	NO	NO	YES			Migratory	Chiriqui: Boquete	0
MJM 6092	Turdus plebejus	Turdidae	NO	Male	NO	NO	NO	NO	NO	Terrestrial	Forest	Montane	Chiriqui: Boquete	0
MJM 6093	Basileuterus culicivorus	Parulidae	NO	Male	NO	NO	NO	NO	NO	Arboreal	Open Habitat	Montane	Chiriqui: Boquete	0
MJM 6122	Setophaga virens	Parulidae	NO	Female	NO	NO	NO	NO	YES			Migratory	Chiriqui: Boquete	0
MJM 6130	Catharus aurantiirostris	Turdidae	YES	Male	NO	NO	NO	NO	NO	Terrestrial	Forest	Montane	Chiriqui: Boquete	1	Haemaphysalis sp. (1)
MJM 6131	Thraupis episcopus	Thraupidae	NO	Male	NO	NO	NO	NO	NO	Arboreal	Open Habitat	Lowland	Chiriqui: Boquete	0
MJM 6137	Volatinia jacarina	Emberizidae	NO	Female	NO	NO	NO	NO	NO	Terrestrial	Open Habitat	Lowland	Chiriqui: Boquete	0
MJM 6161	Megarynchus pitangua	Tyrannidae	NO	Male	NO	NO	NO	NO	NO	Arboreal	Open Habitat	Lowland	Chiriqui: Boquete	0
MJM 6162	Selasphorus scintilla	Trochilidae	NO	Female	NO	NO	NO	NO	NO	Arboreal	Open Habitat	Montane	Chiriqui: Boquete	0
MJM 6163	Myiopagis viridicata	Tyrannidae	NO	Male	NO	NO	NO	NO	NO	Arboreal	Forest	Lowland	Chiriqui: Boquete	0
MJM 6164	Contopus cooperi	Tyrannidae	NO	Male	NO	NO	NO	NO	YES			Migratory	Chiriqui: Boquete	0
MJM 6165	Myioborus miniatus	Parulidae	NO	Male	NO	NO	NO	NO	NO	Arboreal	Forest	Montane	Chiriqui: Boquete	0
MJM 6168	Cyanerpes cyaneus	Thraupidae	NO	Female	NO	NO	NO	NO	NO	Arboreal	Forest	Lowland	Chiriqui: Boquete	0
MJM 6169	Cyanerpes cyaneus	Thraupidae	NO	Male	NO	NO	NO	NO	NO	Arboreal	Forest	Lowland	Chiriqui: Boquete	0
MJM 6170	Cardellina pusilla	Parulidae	NO		NO	NO	NO	NO	YES			Migratory	Chiriqui: Boquete	0
MJM 6176	Phaethornis guy	Trochilidae	NO	Male	NO	NO	NO	NO	NO	Arboreal	Forest	Montane	Chiriqui: Boquete	0
MJM 6178	Lepidocolaptes affinis	Furnariidae	NO	Female	YES	TREE	YES	NO	NO	Arboreal	Forest	Montane	Chiriqui: Boquete	0
MJM 6179	Amazilia tzacatl	Trochilidae	NO	Male	NO	NO	NO	NO	NO	Arboreal	Open Habitat	Lowland	Chiriqui: Boquete	0
MJM 6181	Thryothorus rufalbus	Troglodytidae	NO	Male	NO	NO	NO	NO	NO	Terrestrial	Open Habitat	Lowland	Chiriqui: Boquete	0
MJM 6182	Thryothorus rufalbus	Troglodytidae	YES	Female	NO	NO	NO	NO	NO	Terrestrial	Open Habitat	Lowland	Chiriqui: Boquete	1
MJM 6183	Passerina cyanea	Cardinalidae	NO	Male	NO	NO	NO	NO	YES			Migratory	Chiriqui: Boquete	0
MJM 6184	Piranga olivacea	Cardinalidae	NO	Male	NO	NO	NO	NO	NO	Arboreal	Open Habitat	Montane	Chiriqui: Boquete	0
MJM 6185	Catharus aurantiirostris	Turdidae	YES	Female	NO	NO	NO	NO	NO	Terrestrial	Forest	Montane	Chiriqui: Boquete	1	Amblyomma varium (1)
MJM 6187	Elaenia frantzii	Tyrannidae	NO	Male	NO	NO	NO	NO	NO	Arboreal	Open Habitat	Montane	Chiriqui: Boquete	0
MJM 6188	Elvira chionura	Trochilidae	NO	Male	NO	NO	NO	NO	NO	Arboreal	Forest	Montane	Chiriqui: Boquete	0
MJM 6189	Arremon brunneinucha	Emberizidae	NO	Male	NO	NO	NO	NO	NO	Terrestrial	Forest	Montane	Chiriqui: Boquete	0
MJM 6195	Seiurus aurocapilla	Parulidae	NO	Male	NO	NO	NO	NO	YES			Migratory	Chiriqui: Boquete	0
MJM 6196	Passerina cyanea	Cardinalidae	NO	Male	NO	NO	NO	NO	YES			Migratory	Chiriqui: Boquete	0
MJM 6197	Cardellina pusilla	Parulidae	NO	Male	NO	NO	NO	NO	YES			Migratory	Chiriqui: Boquete	0
MJM 6198	Amazilia edward	Trochilidae	NO	Female	NO	NO	NO	NO	NO	Arboreal	Open Habitat	Lowland	Chiriqui: Boquete	0
MJM 6199	Selasphorus scintilla	Trochilidae	NO	Female	NO	NO	NO	NO	NO	Arboreal	Open Habitat	Montane	Chiriqui: Boquete	0
MJM 6200	Euphonia laniirostris	Fringillidae	NO	Male	NO	NO	NO	NO	NO	Arboreal	Open Habitat	Lowland	Chiriqui: Boquete	0
MJM 6201	Arremon brunneinucha	Emberizidae	NO	Male	NO	NO	NO	NO	NO	Terrestrial	Forest	Montane	Chiriqui: Boquete	0
MJM 6202	Piranga bidentata	Cardinalidae	NO	Female	NO	NO	NO	NO	NO	Arboreal	Open Habitat	Montane	Chiriqui: Boquete	0
MJM 6203	Pheucticus ludovicianus	Cardinalidae	NO	Male	NO	NO	NO	NO	YES			Migratory	Chiriqui: Boquete	0
MJM 6215	Cardellina canadensis	Parulidae	NO	Male	NO	NO	NO	NO	YES			Migratory	Chiriqui: Boquete	0
MJM 6216	Tangara icterocephala	Thraupidae	NO	Male	NO	NO	NO	NO	NO	Arboreal	Forest	Montane	Chiriqui: Boquete	0
MJM 6217	Colibri thalassinus	Trochilidae	NO	Male	NO	NO	NO	NO	NO	Arboreal	Forest	Montane	Chiriqui: Boquete	0
MJM 6218	Passerina cyanea	Cardinalidae	NO	Female	NO	NO	NO	NO	YES			Migratory	Chiriqui: Boquete	0
MJM 6219	Passerina cyanea	Cardinalidae	NO	Female	NO	NO	NO	NO	YES			Migratory	Chiriqui: Boquete	0
MJM 6220	Elaenia frantzii	Tyrannidae	NO	Female	NO	NO	NO	NO	NO	Arboreal	Open Habitat	Montane	Chiriqui: Boquete	0
MJM 6221	Tiaris olivaceus	Emberizidae	NO	Male	NO	NO	NO	NO	NO	Terrestrial	Open Habitat	Lowland	Chiriqui: Boquete	0
MJM 6222	Zimmerius vilissimus	Tyrannidae	NO	Female	NO	NO	NO	NO	NO	Arboreal	Open Habitat	Lowland	Chiriqui: Boquete	0
MJM 6223	Arremon brunneinucha	Emberizidae	NO	Female	NO	NO	NO	NO	NO	Terrestrial	Forest	Montane	Chiriqui: Boquete	0
MJM 6237	Arremon brunneinucha	Emberizidae	NO	Male	NO	NO	NO	NO	NO	Terrestrial	Forest	Montane	Chiriqui: Boquete	0
MJM 6238	Catharus ustulatus	Turdidae	NO	Male	NO	NO	NO	NO	YES			Migratory	Chiriqui: Boquete	0
MJM 6239	Turdus plebejus	Turdidae	NO	Male	NO	NO	NO	NO	NO	Terrestrial	Forest	Montane	Chiriqui: Boquete	0
MJM 6240	Arremon brunneinucha	Emberizidae	NO	Male	NO	NO	NO	NO	NO	Terrestrial	Forest	Montane	Chiriqui: Boquete	0
MJM 6241	Tangara icterocephala	Thraupidae	NO	Female	NO	NO	NO	NO	NO	Arboreal	Forest	Montane	Chiriqui: Boquete	0
MJM 6242	Atlapetes albinucha	Emberizidae	NO	Male	NO	NO	NO	NO	NO	Terrestrial	Forest	Montane	Chiriqui: Boquete	0
MJM 6243	Passerina cyanea	Cardinalidae	NO	Male	NO	NO	NO	NO	YES			Migratory	Chiriqui: Boquete	0
MJM 6244	Zimmerius vilissimus	Tyrannidae	NO	Male	NO	NO	NO	NO	NO	Arboreal	Open Habitat	Lowland	Chiriqui: Boquete	0
MJM 6245	Amazilia tzacatl	Trochilidae	NO	Male	NO	NO	NO	NO	NO	Arboreal	Open Habitat	Lowland	Chiriqui: Boquete	0
MJM 6246	Veniliornis fumigatus	Picidae	NO	Female	YES	TREE	YES	NO	NO	Arboreal	Forest	Montane	Chiriqui: Boquete	0
MJM 6247	Arremon brunneinucha	Emberizidae	NO	Female	NO	NO	NO	NO	NO	Terrestrial	Forest	Montane	Chiriqui: Boquete	0
MJM 6248	Vireo leucophrys	Vireonidae	NO	Male	NO	NO	NO	NO	NO	Arboreal	Forest	Montane	Chiriqui: Boquete	0
MJM 6249	Atlapetes albinucha	Emberizidae	NO	Male	NO	NO	NO	NO	NO	Terrestrial	Forest	Montane	Chiriqui: Boquete	0
MJM 6250	Turdus assimilis	Turdidae	NO	Male	NO	NO	NO	NO	NO	Terrestrial	Forest	Montane	Chiriqui: Boquete	0
MJM 6251	Turdus assimilis	Turdidae	NO	Female	NO	NO	NO	NO	NO	Terrestrial	Forest	Montane	Chiriqui: Boquete	0
MJM 6252	Eupherusa eximia	Trochilidae	NO	Female	NO	NO	NO	NO	NO	Arboreal	Forest	Montane	Chiriqui: Boquete	0
MJM 6253	Volatinia jacarina	Emberizidae	NO	Female	NO	NO	NO	NO	NO	Terrestrial	Open Habitat	Lowland	Chiriqui: Boquete	0
MJM 6254	Catharus ustulatus	Turdidae	NO	Male	NO	NO	NO	NO	YES			Migratory	Chiriqui: Boquete	0
MJM 6255	Myioborus miniatus	Parulidae	NO	Male	NO	NO	NO	NO	NO	Arboreal	Forest	Montane	Chiriqui: Boquete	0
MJM 6256	Tangara icterocephala	Thraupidae	NO	Male	NO	NO	NO	NO	NO	Arboreal	Forest	Montane	Chiriqui: Boquete	0
MJM 6258	Myioborus miniatus	Parulidae	NO	Male	NO	NO	NO	NO	NO	Arboreal	Forest	Montane	Chiriqui: Boquete	0
MJM 6259	Oreothlypis peregrina	Parulidae	NO	Female	NO	NO	NO	NO	YES			Migratory	Chiriqui: Boquete	0
MJM 6260	Setophaga fusca	Parulidae	NO	Female	NO	NO	NO	NO	YES			Migratory	Chiriqui: Boquete	0
MJM 6268	Piranga bidentata	Cardinalidae	NO	Male	NO	NO	NO	NO	NO	Arboreal	Open Habitat	Montane	Chiriqui: Boquete	0
MJM 6269	Myiopagis viridicata	Tyrannidae	NO	Male	NO	NO	NO	NO	NO	Arboreal	Forest	Lowland	Chiriqui: Boquete	0
MJM 6271	Mniotilta varia	Parulidae	NO	Female	YES	NO	NO	NO	YES			Migratory	Chiriqui: Boquete	0
MJM 6272	Oreothlypis peregrina	Parulidae	NO	Male	NO	NO	NO	NO	YES			Migratory	Chiriqui: Boquete	0
MJM 6273	Arremon brunneinucha	Emberizidae	NO	Male	NO	NO	NO	NO	NO	Terrestrial	Forest	Montane	Chiriqui: Boquete	0
MJM 6275	Vermivora chrysoptera	Parulidae	NO	Male	NO	NO	NO	NO	YES			Migratory	Chiriqui: Boquete	0
MJM 6276	Passerina cyanea	Cardinalidae	NO	Female	NO	NO	NO	NO	YES			Migratory	Chiriqui: Boquete	0
MJM 6277	Elaenia frantzii	Tyrannidae	NO	Male	NO	NO	NO	NO	NO	Arboreal	Open Habitat	Montane	Chiriqui: Boquete	0
MJM 6278	Selasphorus scintilla	Trochilidae	NO	Male	NO	NO	NO	NO	NO	Arboreal	Open Habitat	Montane	Chiriqui: Boquete	0
MJM 6279	Chlorophonia callophrys	Fringillidae	NO	Female	NO	NO	NO	NO	NO	Arboreal	Open Habitat	Montane	Chiriqui: Cerro Santiago	0
MJM 6280	Myadestes melanops	Turdidae	NO	Male	NO	NO	NO	NO	NO	Arboreal	Forest	Montane	Chiriqui: Cerro Santiago	0
MJM 6281	Selasphorus ardens	Trochilidae	NO	Female	NO	NO	NO	NO	NO	Arboreal	Open Habitat	Montane	Chiriqui: Cerro Santiago	0
MJM 6282	Euphonia laniirostris	Fringillidae	NO	Male	NO	NO	NO	NO	NO	Arboreal	Open Habitat	Lowland	Chiriqui: Boquete	0
MJM 6295	Tolmomyias sulphurescens	Tyrannidae	NO	Male	NO	NO	NO	NO	NO	Arboreal	Forest	Lowland	Panama: Albrook	0
MJM 6297	Sporophila americana	Emberizidae	NO	Male	NO	NO	NO	NO	NO	Terrestrial	Open Habitat	Lowland	Panama: Felipillo	0
MJM 6298	Notharchus hyperrhynchus	Bucconidae	NO	Male	NO	GROUND	NO	YES	NO	Arboreal	Forest	Lowland	Panama: Felipillo	0
MJM 6301	Thryothorus atrogularis	Troglodytidae	NO	Female	NO	NO	NO	NO	NO	Terrestrial	Open Habitat	Lowland	Bocas del Toro: Rio Changuinola	0
MJM 6306	Caracara cheriway	Falconidae	NO	Female	NO	NO	NO	NO	NO	Terrestrial	Open Habitat	Lowland	Panama: Felipillo	0
MJM 6308	Corapipo altera	Pipridae	NO	Male	NO	NO	NO	NO	NO	Arboreal	Forest	Montane	Veraguas: Santa Fe	0
MJM 6310	Syndactyla subalaris	Furnariidae	NO	Male	NO	NO	NO	NO	NO	Arboreal	Forest	Montane	Chiriqui: Lagunas de Volcan	0
MJM 6312	Amazilia tzacatl	Trochilidae	NO		NO	NO	NO	NO	NO	Arboreal	Open Habitat	Lowland	Colon: Gamboa	0
MJM 6322	Tangara inornata	Thraupidae	NO	Male	NO	NO	NO	NO	NO	Arboreal	Open Habitat	Lowland	Bocas del Toro: Rio Changuinola	0
MJM 6326	Sturnella militaris	Icteridae	NO		NO	NO	NO	NO	NO	Terrestrial	Open Habitat	Lowland	Bocas del Toro: Rio Changuinola	0
MJM 6327	Sturnella militaris	Icteridae	NO	Male	NO	NO	NO	NO	NO	Terrestrial	Open Habitat	Lowland	Bocas del Toro: Rio Changuinola	0
MJM 6329	Geothlypis semiflava	Parulidae	NO	Male	NO	NO	NO	NO	NO	Terrestrial	Open Habitat	Lowland	Bocas del Toro: Rio Changuinola	0
MJM 6341	Myrmeciza longipes	Thamnophilidae	NO	Male	NO	NO	NO	NO	NO	Terrestrial	Forest	Lowland	Panama: Felipillo	0
MJM 6342	Gampsonyx swainsonii	Accipitridae	NO	Female	NO	NO	NO	NO	NO	Arboreal	Open Habitat	Lowland	Panama: Felipillo	0
MJM 6344	Hylopezus dives	Grallariidae	NO	Male	NO	NO	NO	NO	NO	Terrestrial	Forest	Lowland	Bocas del Toro: Rio Changuinola	0
MJM 6347	Synallaxis brachyura	Furnariidae	NO	Male	NO	NO	NO	NO	NO	Terrestrial	Open Habitat	Lowland	Bocas del Toro: Rio Changuinola	0
MJM 6352	Piranga leucoptera	Cardinalidae	NO	Male	NO	NO	NO	NO	NO	Arboreal	Open Habitat	Montane	Chiriqui: Lagunas de Volcan	0
MJM 6353	Picoides villosus	Picidae	NO	Female	YES	TREE	YES	NO	NO	Arboreal	Forest	Montane	Chiriqui: Lagunas de Volcan	0
MJM 6354	Cyanerpes cyaneus	Thraupidae	NO		NO	NO	NO	NO	NO	Arboreal	Forest	Lowland	Panama: Albrook	0
MJM 6358	Glaucis aeneus	Trochilidae	NO	Female	NO	NO	NO	NO	NO	Arboreal	Open Habitat	Lowland	Bocas del Toro: Rio Changuinola	0
MJM 6360	Habia fuscicauda	Cardinalidae	YES		NO	NO	NO	NO	NO	Terrestrial	Forest	Lowland	Bocas del Toro: Almirante	11
MJM 6363	Amazilia edward	Trochilidae	NO		NO	NO	NO	NO	NO	Arboreal	Open Habitat	Lowland	Panama: Cerro Azul	0
MJM 6373	Thamnophilus doliatus	Thamnophilidae	NO	Male	NO	NO	NO	NO	NO	Arboreal	Open Habitat	Lowland	Panama: Cerro Azul	0
MJM 6374	Tangara inornata	Thraupidae	NO	Female	NO	NO	NO	NO	NO	Arboreal	Open Habitat	Lowland	Panama: Cerro Azul	0
MJM 6376	Myrmeciza longipes	Thamnophilidae	NO	Female	NO	NO	NO	NO	NO	Terrestrial	Forest	Lowland	Panama: Cerro Azul	0
MJM 6383	Dendrocincla fuliginosa	Furnariidae	NO	Male	YES	TREE	YES	NO	NO	Arboreal	Forest	Lowland	Panama: Cerro Azul	0
MJM 6384	Cyanocompsa cyanoides	Cardinalidae	NO	Female	NO	NO	NO	NO	NO	Terrestrial	Forest	Lowland	Panama: Cerro Azul	0
MJM 6385	Arremon aurantiirostris	Emberizidae	NO	Female	NO	NO	NO	NO	NO	Terrestrial	Forest	Lowland	Panama: Cerro Azul	0
MJM 6386	Arremon aurantiirostris	Emberizidae	NO	Male	NO	NO	NO	NO	NO	Terrestrial	Forest	Lowland	Panama: Cerro Azul	0
MJM 6387	Arremon aurantiirostris	Emberizidae	NO	Male	NO	NO	NO	NO	NO	Terrestrial	Forest	Lowland	Panama: Cerro Azul	0
MJM 6389	Cyanerpes cyaneus	Thraupidae	NO	Female	NO	NO	NO	NO	NO	Arboreal	Forest	Lowland	Panama: Cerro Azul	0
MJM 6390	Dacnis cayana	Thraupidae	NO	Male	NO	NO	NO	NO	NO	Arboreal	Forest	Lowland	Panama: Cerro Azul	0
MJM 6391	Tiaris olivaceus	Emberizidae	YES	Female	NO	NO	NO	NO	NO	Terrestrial	Open Habitat	Lowland	Panama: Cerro Azul	1	Haemaphysalis sp. (1)
[truncated: 1,499 more rows]
