# Supplementary material for: Molecular Ecological Insights into Neotropical Bird–Tick Interactions
Source: PLoS One. 2016 May 20;11(5):e0155989. doi: 10.1371/journal.pone.0155989 (PMC4874597; doi:10.1371/journal.pone.0155989)
Supplement: S2 Table — (XLSX) [file pone.0155989.s004.xlsx]

## Sheet: Sheet1
Location	Latitude	Longitude
Bocas del Toro: Almirante	9.3	-82.42
Bocas del Toro: Rio Changuinola	9.23	-82.48
Bocas del Toro: San San Druy	9.44	-82.69
Chiriqui: Boquete	8.8	-82.48
Chiriqui: Cerro Punta	8.83	-82.53
Chiriqui: Cerro Santiago	8.49	-81.77
Chiriqui: Lagunas de Volcan	8.77	-82.67
Chiriqui: Orilla de los Rios	8.36	-82.52
Chiriqui: Remedios	8.26	-81.85
Chiriqui: Tole	8.21	-81.64
Chriqui: La Bramona	8.06	-81.62
Cocle: Coclecito	8.81	-80.55
Cocle: El Cope	8.67	-80.59
Cocle: Penonome	8.37	-80.4
Cocle: Puerto El Gago	8.38	-80.44
Colon: Achiote	9.22	-80.02
Colon: Aguas Claras	9.19	-79.69
Colon: Gamboa	9.12	-79.72
Colon: P.N.Soberania	9.25	-79.58
Colon: Palenque	9.57	-79.35
Colon: Sherman	9.28	-79.98
Darien: Aruza Abajo	8.36	-77.95
Darien: Cañazas	8.93	-78.27
Darien: Cerro Chucanti	8.8	-78.45
Darien: El Salto	8.31	-77.79
Darien: Peña Bijagual	8.25	-77.72
Darien: Pigandi	8.97	-78.15
Darien: Rio Pavo	8.78	-78.4
Herrera: Cenegon de Mangle	8.05	-80.5
Herrera: Paris	8.08	-80.53
Isla Escudo de Veraguas	9.1	-81.55
Los Santos: Achotines	7.42	-80.17
Los Santos: Cerro Hoya	7.38	-80.67
Ngabe-Bugle: Hato Chami	8.49	-81.77
Panama: Albrook	8.98	-79.56
Panama: Amador	8.95	-79.56
Panama: Bayano	9.16	-78.7
Panama: Cerro Azul	9.2	-79.49
Panama: Felipillo	9.02	-79.28
Panama: Metropolitan Park	8.99	-79.55
Veraguas: Cocotoro	8.53	-81.15
Veraguas: Guabal	8.57	-81.19
Veraguas: Santa Fe	8.53	-81.13
