# Supplementary material for: Molecular Ecological Insights into Neotropical Bird–Tick Interactions
Source: PLoS One. 2016 May 20;11(5):e0155989. doi: 10.1371/journal.pone.0155989 (PMC4874597; doi:10.1371/journal.pone.0155989)
Supplement: S3 Table — (XLSX) [file pone.0155989.s005.xlsx]

## Sheet: Sheet1
Adult Tick (Reference Library) Specimen Data
Field ID	Sample ID	Morphological Species ID	Host	Location	Collection Date	Collector
n/a	CAS-T079	Ixodes affinis	Substrate flagging	Panama: Colon, Barro Colorado Island	2011-05-31	Helen Esser
n/a	CAS-T080	Ixodes affinis	Substrate flagging	Panama: Colon, Barro Colorado Island	2011-05-31	Helen Esser
n/a	CAS-T081	Ixodes affinis	Substrate flagging	Panama: Colon, Barro Colorado Island	2011-05-31	Helen Esser
n/a	CAS-T082	Ixodes affinis	Substrate flagging	Panama: Colon, Barro Colorado Island	2011-05-31	Helen Esser
GRP3-72	GRP3-72	Ixodes affinis	Substrate flagging	Panama: Colon, Barro Colorado Island		Jose Loaiza
GRP3-73	GRP3-73	Ixodes affinis	Substrate flagging	Panama: Colon, Barro Colorado Island		Jose Loaiza
HE-065	CAS-T010	Dermacator nitens	Horse (Equus caballus)	Panama: Colon, Agua Salud	2012-04-30	Helen Esser
HE-065	CAS-T011	Dermacator nitens	Horse (Equus caballus)	Panama: Colon, Agua Salud	2012-04-30	Helen Esser
HE-065	CAS-T012	Dermacator nitens	Horse (Equus caballus)	Panama: Colon, Agua Salud	2012-04-30	Helen Esser
HE-065	CAS-T013	Dermacator nitens	Horse (Equus caballus)	Panama: Colon, Agua Salud	2012-04-30	Helen Esser
HE-065	CAS-T014	Dermacator nitens	Horse (Equus caballus)	Panama: Colon, Agua Salud	2012-04-30	Helen Esser
n/a	CAS-T050	Haemaphysalis juxtakochi	Substrate flagging	Panama: Colon, Barro Colorado Island	2011-06-04	Helen Esser
n/a	CAS-T051	Haemaphysalis juxtakochi	Substrate flagging	Panama: Colon, Barro Colorado Island	2011-06-04	Helen Esser
n/a	CAS-T052	Haemaphysalis juxtakochi	Substrate flagging	Panama: Colon, Barro Colorado Island	2011-06-04	Helen Esser
n/a	CAS-T053	Haemaphysalis juxtakochi	Substrate flagging	Panama: Colon, Barro Colorado Island	2011-06-04	Helen Esser
n/a	CAS-T054	Haemaphysalis juxtakochi	Substrate flagging	Panama: Colon, Barro Colorado Island	2011-06-04	Helen Esser
	CAS-T065	Rhipicephalus sanguineus
	CAS-T066	Rhipicephalus sanguineus
HE-0295	CAS-T041	Rhipicephalus microplus	Cow (Bos taurus)	Panama: Colon, Sabanitas	2012-05-10	Helen Esser
HE-0295	CAS-T042	Rhipicephalus microplus	Cow (Bos taurus)	Panama: Colon, Sabanitas	2012-05-10	Helen Esser
HE-0295	CAS-T043	Rhipicephalus microplus	Cow (Bos taurus)	Panama: Colon, Sabanitas	2012-05-10	Helen Esser
HE-0295	CAS-T044	Rhipicephalus microplus	Cow (Bos taurus)	Panama: Colon, Sabanitas	2012-05-10	Helen Esser
HE-0295	CAS-T045	Rhipicephalus microplus	Cow (Bos taurus)	Panama: Colon, Sabanitas	2012-05-10	Helen Esser
GPR11-507	GPR11-507	Amblyomma auricularum				Jose Loaiza
HE-0212	CAS-T015	Amblyomma geayi	Two-toed Sloth (Choloepus hoffmani)	Panama: Panama, Capira	2011-09-29	Helen Esser
HE-0212	CAS-T016	Amblyomma geayi	Two-toed Sloth (Choloepus hoffmani)	Panama: Panama, Capira	2011-09-29	Helen Esser
HE-0212	CAS-T017	Amblyomma geayi	Two-toed Sloth (Choloepus hoffmani)	Panama: Panama, Capira	2011-09-29	Helen Esser
HE-0212	CAS-T018	Amblyomma geayi	Two-toed Sloth (Choloepus hoffmani)	Panama: Panama, Capira	2011-09-29	Helen Esser
	STRI-UP1	Amblyomma geayi
HE-0263	CAS-T019	Amblyomma calcaratum	Northern Tamandua (Tamandua mexicana)	Panama: Colon, Madden Road	2012-03-02	Helen Esser
HE-0263	CAS-T020	Amblyomma calcaratum	Northern Tamandua (Tamandua mexicana)	Panama: Colon, Madden Road	2012-03-02	Helen Esser
HE-0263	CAS-T021	Amblyomma calcaratum	Northern Tamandua (Tamandua mexicana)	Panama: Colon, Madden Road	2012-03-02	Helen Esser
HE-0263	CAS-T022	Amblyomma calcaratum	Northern Tamandua (Tamandua mexicana)	Panama: Colon, Madden Road	2012-03-02	Helen Esser
HE-0220	CAS-T023	Amblyomma varium	Three-toed Sloth (Bradypus variegatus)	Panama: Colon, Gamboa	2011-11-24	Bryson Voirin
HE-0220	CAS-T024	Amblyomma varium	Three-toed Sloth (Bradypus variegatus)	Panama: Colon, Gamboa	2011-11-24	Bryson Voirin
HE-0220	CAS-T025	Amblyomma varium	Three-toed Sloth (Bradypus variegatus)	Panama: Colon, Gamboa	2011-11-24	Bryson Voirin
HE-0220	CAS-T026	Amblyomma varium	Three-toed Sloth (Bradypus variegatus)	Panama: Colon, Gamboa	2011-11-24	Bryson Voirin
HE-0220	CAS-T027	Amblyomma varium	Three-toed Sloth (Bradypus variegatus)	Panama: Colon, Gamboa	2011-11-24	Bryson Voirin
HE-0262	CAS-T028	Amblyomma nodosum	Northern Tamandua (Tamandua mexicana)	Panama: Colon, Madden Road	2012-03-04	Helen Esser
HE-0262	CAS-T030	Amblyomma nodosum	Northern Tamandua (Tamandua mexicana)	Panama: Colon, Madden Road	2012-03-04	Helen Esser
HE-0262	CAS-T031	Amblyomma nodosum	Northern Tamandua (Tamandua mexicana)	Panama: Colon, Madden Road	2012-03-04	Helen Esser
HE-0138	CAS-T037	Amblyomma dissimile	Cane Toad (Bufo marinus)	Panama: Colon, Barro Colorado Island	2012-05-29	Helen Esser
HE-0138	CAS-T038	Amblyomma dissimile	Cane Toad (Bufo marinus)	Panama: Colon, Barro Colorado Island	2012-05-29	Helen Esser
HE-0138	CAS-T039	Amblyomma dissimile	Cane Toad (Bufo marinus)	Panama: Colon, Barro Colorado Island	2012-05-29	Helen Esser
HE-0138	CAS-T040	Amblyomma dissimile	Cane Toad (Bufo marinus)	Panama: Colon, Barro Colorado Island	2012-05-29	Helen Esser
	STRI-UP2	Amblyomma dissimile
HE-0293	CAS-T046	Amblyomma sabanerae	Brown Wood-Turtle (Rhinoclemmys annulata)	Panama: Colon, Sierra Llorona Lodge	2012-04-29	Gail Moraru
HE-0293	CAS-T047	Amblyomma sabanerae	Brown Wood-Turtle (Rhinoclemmys annulata)	Panama: Colon, Sierra Llorona Lodge	2012-04-29	Gail Moraru
HE-0293	CAS-T048	Amblyomma sabanerae	Brown Wood-Turtle (Rhinoclemmys annulata)	Panama: Colon, Sierra Llorona Lodge	2012-04-29	Gail Moraru
HE-0293	CAS-T049	Amblyomma sabanerae	Brown Wood-Turtle (Rhinoclemmys annulata)	Panama: Colon, Sierra Llorona Lodge	2012-04-29	Gail Moraru
	STRI-UP3	Amblyomma longirostre
HE-068	CAS-T075	Amblyomma ovale	White-nosed Coati (Nasua narica)	Panama: Colon, Barro Colorado Island	2019-08-21	Ben Hirsch
HE-068	CAS-T076	Amblyomma ovale	White-nosed Coati (Nasua narica)	Panama: Colon, Barro Colorado Island	2019-08-21	Ben Hirsch
HE-068	CAS-T077	Amblyomma ovale	White-nosed Coati (Nasua narica)	Panama: Colon, Barro Colorado Island	2019-08-21	Ben Hirsch
HE-068	CAS-T078	Amblyomma ovale	White-nosed Coati (Nasua narica)	Panama: Colon, Barro Colorado Island	2019-08-21	Ben Hirsch
n/a	CAS-T055	Amblyomma oblongoguttatum	Substrate flagging	Panama: Colon, Barro Colorado Island	2011-06-04	Helen Esser
n/a	CAS-T056	Amblyomma oblongoguttatum	Substrate flagging	Panama: Colon, Barro Colorado Island	2011-06-04	Helen Esser
n/a	CAS-T057	Amblyomma oblongoguttatum	Substrate flagging	Panama: Colon, Barro Colorado Island	2011-06-04	Helen Esser
n/a	CAS-T058	Amblyomma oblongoguttatum	Substrate flagging	Panama: Colon, Barro Colorado Island	2011-06-04	Helen Esser
n/a	CAS-T059	Amblyomma oblongoguttatum	Substrate flagging	Panama: Colon, Barro Colorado Island	2011-06-04	Helen Esser
n/a	C2	Amblyomma oblongoguttatum	Substrate flagging	Panama: Colon, Barro Colorado Island	2011-06-04	Helen Esser
n/a	CAS-T060	Amblyomma naponense	Substrate flagging	Panama: Colon, Barro Colorado Island	2011-06-04	Helen Esser
n/a	CAS-T062	Amblyomma naponense	Substrate flagging	Panama: Colon, Barro Colorado Island	2011-06-04	Helen Esser
n/a	CAS-T063	Amblyomma naponense	Substrate flagging	Panama: Colon, Barro Colorado Island	2011-06-04	Helen Esser
n/a	CAS-T064	Amblyomma naponense	Substrate flagging	Panama: Colon, Barro Colorado Island	2011-06-04	Helen Esser
n/a	B1	Amblyomma naponense	Substrate flagging	Panama: Colon, Barro Colorado Island	2011-06-04	Helen Esser
HE-0264	CAS-T070	Amblyomma cajennense	Horse (Equus caballus)	Panama: Colon, Agua Salud	2011-01-22	Helen Esser
HE-0264	CAS-T071	Amblyomma cajennense	Horse (Equus caballus)	Panama: Colon, Agua Salud	2011-01-22	Helen Esser
HE-0264	CAS-T072	Amblyomma cajennense	Horse (Equus caballus)	Panama: Colon, Agua Salud	2011-01-22	Helen Esser
HE-0264	CAS-T073	Amblyomma cajennense	Horse (Equus caballus)	Panama: Colon, Agua Salud	2011-01-22	Helen Esser
n/a	CAS-T084	Amblyomma pecarium	Substrate flagging	Panama: Colon, Barro Colorado Island	2011-06-04	Helen Esser
n/a	CAS-T085	Amblyomma pecarium	Substrate flagging	Panama: Colon, Barro Colorado Island	2011-06-04	Helen Esser
n/a	CAS-T086	Amblyomma pecarium	Substrate flagging	Panama: Colon, Barro Colorado Island	2011-06-04	Helen Esser
GRP3-78	GRP3-78	Amblyomma pecarium				Jose Loaiza
n/a	CAS-T032	Amblyomma tapirellum	Substrate flagging	Panama: Colon, Barro Colorado Island	2011-06-04	Helen Esser
n/a	CAS-T033	Amblyomma tapirellum	Substrate flagging	Panama: Colon, Barro Colorado Island	2011-06-04	Helen Esser
n/a	CAS-T034	Amblyomma tapirellum	Substrate flagging	Panama: Colon, Barro Colorado Island	2011-06-04	Helen Esser
n/a	CAS-T035	Amblyomma tapirellum	Substrate flagging	Panama: Colon, Barro Colorado Island	2011-06-04	Helen Esser
n/a	CAS-T036	Amblyomma tapirellum	Substrate flagging	Panama: Colon, Barro Colorado Island	2011-06-04	Helen Esser
n/a	A3	Amblyomma tapirellum	Substrate flagging	Panama: Colon, Barro Colorado Island	2011-06-04	Helen Esser
n/a	A4	Amblyomma tapirellum	Substrate flagging	Panama: Colon, Barro Colorado Island	2011-06-04	Helen Esser
n/a	A5	Amblyomma tapirellum	Substrate flagging	Panama: Colon, Barro Colorado Island	2011-06-04	Helen Esser
n/a	A6	Amblyomma tapirellum	Substrate flagging	Panama: Colon, Barro Colorado Island	2011-06-04	Helen Esser
n/a	A7	Amblyomma tapirellum	Substrate flagging	Panama: Colon, Barro Colorado Island	2011-06-04	Helen Esser
n/a	A8	Amblyomma tapirellum	Substrate flagging	Panama: Colon, Barro Colorado Island	2011-06-04	Helen Esser
